# Supplementary material for: Crystal structure and Hirshfeld surface analysis of dimethyl 3,3′-{[(1E,2E)-ethane-1,2-diyl­idene]bis(aza­nylyl­idene)}bis­(4-methyl­benzoate)
Source: Acta Crystallogr E Crystallogr Commun. 2022 Mar 1;78(Pt 4):340–5. doi: 10.1107/S2056989022002092 (PMC8983970; doi:10.1107/S2056989022002092)
Supplement: Supplementary file 1 [file e-78-00340-sup1.cif]

##############################################################################
#                                                                            #
# This CIF contains the data in a paper accepted for publication in          #
# Acta Crystallographica Section E. It conforms to the requirements of       #
# Notes for Authors for Acta Crystallographica Section E, and has been       #
# peer reviewed under the auspices of the IUCr Commission on Journals.       #
#                                                                            #
# Full details of the Crystallographic Information File format               #
# are given in the paper "The Crystallographic Information File (CIF):       #
# a New Standard Archive File for Crystallography" by S. R. Hall, F. H.      #
# Allen and I. D. Brown [Acta Cryst. (1991), A47, 655-685].                  #
#                                                                            #
# The current version of the core CIF dictionary is obtainable from          #
# ftp://ftp.iucr.org/pub/cif_core.dic.                                       #
#                                                                            #
# Software is freely available for graphical display of the structure(s)     #
# in this CIF. For information consult the CIF software page                 #
# http://www.iucr.org/resources/cif/software.                                #
#                                                                            #
# This file may be used for bona fide research purposes within the           #
# scientific community so long as proper attribution is given to the journal # 
# article from which it was obtained.                                        #
#                                                                            #
##############################################################################
data_I
_audit_creation_method     'SHELXL-2014/7'
_journal_date_recd_electronic     2021-11-25
_journal_date_accepted     2022-02-22
_journal_name_full     'Acta Crystallographica, Section E'
_journal_year     2022
_journal_volume     78
_journal_issue      4
_journal_page_first     0
_journal_page_last     0
_journal_paper_category     GO
_journal_paper_doi     10.1107/S2056989022002092
_journal_coeditor_code     ZN2013
_publ_contact_author_name     '\,C\inar, Emine Berrin'
_publ_contact_author_address
;
Department of Physics, Faculty of Arts and Sciences,
Ondokuz May\is University,
Samsun, 55200
Turkey
;
_publ_contact_author_email     'emineberrin.cinar@omu.edu.tr'
_publ_contact_author_fax     ?
_publ_contact_author_phone     ?
_publ_section_title
;\
Crystal structure and Hirshfeld surface analysis of dimethyl
3,3'-{[(1<i>E</i>,2<i>E</i>)-ethane-1,2-diylidene]bis(azanylylidene)}bis(4-\
methylbenzoate)
;
_publ_section_title_footnote     .
loop_
    _publ_author_name
    _publ_author_footnote
    _publ_author_address
    'Ye\,silba\(g, Semanur' .
;
Department of Chemistry, Faculty of Arts and Sciences,
Ondokuz May\?is University,
Samsun, 55200
Turkey
;
    '\,C\?inar, Emine Berrin' .
;
Department of Physics, Faculty of Arts and Sciences,
Ondokuz May\?is University,
Samsun, 55200
Turkey
;
    'Dege, Necmi' .
;
Department of Physics, Faculty of Arts and Sciences,
Ondokuz May\?is University,
Samsun, 55200
Turkey
;
    'A\(gar, Erbil' .
;
Department of Chemistry, Faculty of Arts and Sciences,
Ondokuz May\?is University,
Samsun, 55200
Turkey
;
    'Saif, Eiad' .
;
Department of Computer and Electronic Engineering Technology, Sanaa Community
College, Sanaa,
Yemen
Department of Electrical and Electronic Engineering, Faculty of Engineering,
Ondokuz May\?is University, 55139, Samsun,
Turkey
;
_publ_section_synopsis
;
The title Schiff base compound,  synthesized by the condensation reaction of
methyl 3-amino-4-methylbenzoat and glyoxal in ethanol,  crystallizes in the
the monoclinic space group <i>P</i>2~1~/<i>n</i>. The molecule is Z-shaped
with the C---N---C---C torsion angle being 47.58 (18)\%. In the crystal, pairs
of mol\\u000173ecules are linked <i>via</i> C---H...N hydrogen bonds,
forming centrosymetric dimers with an <i>R</i>~2~^2^(8) ring motif; this
conectivity leads to the formation of columns running along the <i>a-</i>axis
direction.
;
_chemical_name_systematic
;\
3,3'-{[(1<i>E</i>,2<i>E</i>)-Ethane-1,2-diylidene]bis(azanylylidene)}\
bis(4-methylbenzoate)
;
_chemical_name_common     'C20 H20 N2 O4'
_chemical_formula_moiety     'C20 H20 N2 O4'
_chemical_formula_sum     'C20 H20 N2 O4'
_chemical_formula_weight     352.38
_chemical_melting_point     ?
_space_group_crystal_system     monoclinic
_space_group_name_H-M_alt     'P 21/n'
_space_group_name_Hall     '-P 2yn'
loop_
    _space_group_symop_operation_xyz
    'x, y, z'
    '-x+1/2, y+1/2, -z+1/2'
    '-x, -y, -z'
    'x-1/2, -y-1/2, z-1/2'
_cell_length_a     4.6003(5)
_cell_length_b     6.2969(5)
_cell_length_c     30.726(4)
_cell_angle_alpha     90
_cell_angle_beta     90.886(9)
_cell_angle_gamma     90
_cell_volume     889.94(16)
_cell_formula_units_Z     2
_cell_measurement_reflns_used     7667
_cell_measurement_theta_min     1.33
_cell_measurement_theta_max     27.89
_cell_measurement_temperature     296(2)
_exptl_crystal_description     'plate'
_exptl_crystal_colour     'colorless'
_exptl_crystal_size_max     0.380
_exptl_crystal_size_mid     0.253
_exptl_crystal_size_min     0.120
_exptl_crystal_density_diffrn     1.315
_exptl_crystal_density_meas     ?
_exptl_crystal_density_method     ?
_exptl_crystal_F_000     372
_exptl_absorpt_coefficient_mu     0.093
_exptl_absorpt_correction_type     integration
_exptl_absorpt_process_details
;
(X-RED32; Stoe & Cie, 2002)
;
_exptl_absorpt_correction_T_min     0.9712
_exptl_absorpt_correction_T_max     0.9898
_diffrn_ambient_temperature     296(2)
_diffrn_source     'sealed X-ray tube, 12 x 0.4 mm long-fine focus'
_diffrn_source_power     2.25
_diffrn_source_voltage     50
_diffrn_source_current     45
_diffrn_radiation_type     'Mo K\a'
_diffrn_radiation_wavelength     0.71073
_diffrn_radiation_monochromator     'plane graphite'
_diffrn_measurement_device_type     'Stoe IPDS 2'
_diffrn_measurement_device     '2-circle goniometer'
_diffrn_measurement_method     'rotation method'
_diffrn_detector     'image plate (34 cm diameter)'
_diffrn_detector_area_resol_mean     6.67
_diffrn_reflns_number     6876
_diffrn_reflns_av_R_equivalents     0.0357
_diffrn_reflns_av_unetI/netI     0.0262
_diffrn_reflns_theta_min     1.326
_diffrn_reflns_theta_max     27.397
_diffrn_reflns_theta_full     25.242
_diffrn_measured_fraction_theta_max     0.997
_diffrn_measured_fraction_theta_full     1.000
_diffrn_reflns_limit_h_min     -5
_diffrn_reflns_limit_h_max     5
_diffrn_reflns_limit_k_min     -8
_diffrn_reflns_limit_k_max     8
_diffrn_reflns_limit_l_min     -39
_diffrn_reflns_limit_l_max     39
_refine_special_details     ?
_reflns_number_total     2002
_reflns_number_gt     1490
_reflns_threshold_expression     'I > 2\s(I)'
_refine_ls_structure_factor_coef     Fsqd
_refine_ls_matrix_type     full
_refine_ls_R_factor_all     0.0567
_refine_ls_R_factor_gt     0.0411
_refine_ls_wR_factor_gt     0.1166
_refine_ls_wR_factor_ref     0.1256
_refine_ls_goodness_of_fit_ref     1.061
_refine_ls_restrained_S_all     1.061
_refine_ls_number_reflns     2002
_refine_ls_number_parameters     120
_refine_ls_number_restraints     0
_refine_ls_hydrogen_treatment     constr
_refine_ls_weighting_scheme     calc
_refine_ls_weighting_details
              'w=1/[\s^2^(Fo^2^)+(0.0658P)^2^+0.0582P] where P=(Fo^2^+2Fc^2^)/3'
_atom_sites_solution_hydrogens     geom
_atom_sites_solution_primary     direct
_atom_sites_solution_secondary     difmap
_refine_ls_shift/su_max     0.000
_refine_ls_shift/su_mean     0.000
_refine_diff_density_max     0.122
_refine_diff_density_min     -0.121
_refine_ls_extinction_method     none
_refine_ls_extinction_coef     .
loop_
    _atom_type_symbol
    _atom_type_description
    _atom_type_scat_dispersion_real
    _atom_type_scat_dispersion_imag
    _atom_type_scat_source
    'C' 'C' 0.0033 0.0016
                         'International Tables Vol C Tables 4.2.6.8 and 6.1.1.4'
    'H' 'H' 0.0000 0.0000
                         'International Tables Vol C Tables 4.2.6.8 and 6.1.1.4'
    'N' 'N' 0.0061 0.0033
                         'International Tables Vol C Tables 4.2.6.8 and 6.1.1.4'
    'O' 'O' 0.0106 0.0060
                         'International Tables Vol C Tables 4.2.6.8 and 6.1.1.4'
_computing_data_collection
;
X-AREA (Stoe & Cie, 2002)
;
_computing_cell_refinement
;
X-AREA (Stoe & Cie, 2002)
;
_computing_data_reduction
;
X-RED32 (Stoe & Cie, 2002)
;
_computing_structure_solution
;
<i>SHELXT2018/3</i> (Sheldrick, 2015a)
;
_computing_structure_refinement
;
<i>SHELXL2018/3</i> (Sheldrick, 2015b)
;
_computing_molecular_graphics
;
<i>OLEX2</i> (Dolomanov <i>et al.</i>,  2009)
and Mercury (Macrae <i>et al.</i>,  2020)
;
_computing_publication_material
;
WinGX (Farrugia, 2012), SHELXL-2018/3 (Sheldrick, 2015b),
PLATON (Spek, 2020) and publCIF (Westrip, 2010)
;
loop_
    _atom_site_type_symbol
    _atom_site_label
    _atom_site_fract_x
    _atom_site_fract_y
    _atom_site_fract_z
    _atom_site_U_iso_or_equiv
    _atom_site_adp_type
    _atom_site_calc_flag
    _atom_site_occupancy
    _atom_site_disorder_assembly
    _atom_site_disorder_group
    O O2 0.9388(2) 0.49454(16) 0.32206(3) 0.0649(3) Uani d 1 . .
    N N1 0.3480(2) 0.65258(18) 0.45753(3) 0.0535(3) Uani d 1 . .
    O O1 0.9663(3) 0.80450(19) 0.28689(4) 0.0830(4) Uani d 1 . .
    C C7 0.4336(3) 0.7641(2) 0.41938(4) 0.0491(3) Uani d 1 . .
    C C3 0.6914(3) 0.7890(2) 0.35160(4) 0.0515(3) Uani d 1 . .
    C C10 0.5415(3) 0.5584(2) 0.48034(4) 0.0517(3) Uani d 1 . .
    H H10 0.7352 0.5633 0.4722 0.062 Uiso calc 1 . .
    C C8 0.6168(3) 0.6742(2) 0.38878(4) 0.0506(3) Uani d 1 . .
    H H8 0.6894 0.5379 0.3931 0.061 Uiso calc 1 . .
    C C6 0.3168(3) 0.9680(2) 0.41297(4) 0.0514(3) Uani d 1 . .
    C C2 0.8798(3) 0.7010(2) 0.31694(4) 0.0562(3) Uani d 1 . .
    C C5 0.3996(3) 1.0803(2) 0.37606(4) 0.0578(4) Uani d 1 . .
    H H5 0.3290 1.2172 0.3717 0.069 Uiso calc 1 . .
    C C4 0.5835(3) 0.9933(2) 0.34590(4) 0.0585(4) Uani d 1 . .
    H H4 0.6356 1.0717 0.3216 0.070 Uiso calc 1 . .
    C C9 0.1143(3) 1.0662(3) 0.44519(5) 0.0653(4) Uani d 1 . .
    H H9A -0.0500 0.9745 0.4491 0.098 Uiso calc 1 . .
    H H9B 0.0488 1.2014 0.4345 0.098 Uiso calc 1 . .
    H H9C 0.2146 1.0852 0.4725 0.098 Uiso calc 1 . .
    C C1 1.1124(4) 0.3998(3) 0.28799(5) 0.0732(5) Uani d 1 . .
    H H1A 1.0235 0.4286 0.2601 0.110 Uiso calc 1 . .
    H H1B 1.1237 0.2491 0.2924 0.110 Uiso calc 1 . .
    H H1C 1.3046 0.4592 0.2890 0.110 Uiso calc 1 . .
loop_
    _atom_site_aniso_label
    _atom_site_aniso_U_11
    _atom_site_aniso_U_22
    _atom_site_aniso_U_33
    _atom_site_aniso_U_12
    _atom_site_aniso_U_13
    _atom_site_aniso_U_23
    O2 0.0768(7) 0.0665(7) 0.0519(5) 0.0086(5) 0.0164(5) 0.0044(5)
    N1 0.0585(6) 0.0587(7) 0.0434(6) -0.0063(5) 0.0068(5) 0.0059(5)
    O1 0.1034(9) 0.0811(8) 0.0656(7) 0.0040(6) 0.0373(6) 0.0176(6)
    C7 0.0512(7) 0.0560(7) 0.0402(6) -0.0093(5) 0.0021(5) 0.0041(5)
    C3 0.0528(7) 0.0577(8) 0.0441(7) -0.0039(6) 0.0038(5) 0.0044(6)
    C10 0.0575(7) 0.0561(7) 0.0416(6) -0.0072(6) 0.0067(5) 0.0021(6)
    C8 0.0535(7) 0.0528(7) 0.0455(6) -0.0027(6) 0.0029(5) 0.0049(5)
    C6 0.0523(7) 0.0554(7) 0.0464(6) -0.0050(6) 0.0004(5) -0.0012(6)
    C2 0.0578(8) 0.0647(8) 0.0463(7) -0.0023(6) 0.0063(6) 0.0063(6)
    C5 0.0671(8) 0.0527(7) 0.0535(7) 0.0016(6) 0.0025(6) 0.0058(6)
    C4 0.0660(8) 0.0599(8) 0.0497(7) -0.0048(7) 0.0058(6) 0.0111(6)
    C9 0.0708(9) 0.0669(9) 0.0585(8) -0.0017(7) 0.0097(7) -0.0066(7)
    C1 0.0823(10) 0.0830(11) 0.0547(8) 0.0138(9) 0.0164(7) -0.0040(8)
_geom_special_details
;
 All esds (except the esd in the dihedral angle between two l.s. planes)
 are estimated using the full covariance matrix.  The cell esds are taken
 into account individually in the estimation of esds in distances, angles
 and torsion angles; correlations between esds in cell parameters are only
 used when they are defined by crystal symmetry.  An approximate (isotropic)
 treatment of cell esds is used for estimating esds involving l.s. planes.
;
loop_
    _geom_bond_atom_site_label_1
    _geom_bond_atom_site_label_2
    _geom_bond_site_symmetry_2
    _geom_bond_distance
    _geom_bond_publ_flag
    O2 C2 . 1.3370(18) yes
    O2 C1 . 1.4544(17) yes
    N1 C10 . 1.2713(17) yes
    N1 C7 . 1.4272(16) yes
    O1 C2 . 1.2027(16) yes
    C7 C8 . 1.3925(18) ?
    C7 C6 . 1.4044(19) ?
    C3 C4 . 1.389(2) ?
    C3 C8 . 1.3991(17) ?
    C3 C2 . 1.4903(19) ?
    C10 C10 3_666 1.469(2) ?
    C10 H10 . 0.9300 ?
    C8 H8 . 0.9300 ?
    C6 C5 . 1.3945(18) ?
    C6 C9 . 1.5030(19) ?
    C5 C4 . 1.378(2) ?
    C5 H5 . 0.9300 ?
    C4 H4 . 0.9300 ?
    C9 H9A . 0.9600 ?
    C9 H9B . 0.9600 ?
    C9 H9C . 0.9600 ?
    C1 H1A . 0.9600 ?
    C1 H1B . 0.9600 ?
    C1 H1C . 0.9600 ?
loop_
    _geom_angle_atom_site_label_1
    _geom_angle_atom_site_label_2
    _geom_angle_atom_site_label_3
    _geom_angle_site_symmetry_1
    _geom_angle_site_symmetry_3
    _geom_angle
    _geom_angle_publ_flag
    C2 O2 C1 . . 115.27(11) yes
    C10 N1 C7 . . 118.87(11) ?
    C8 C7 C6 . . 120.74(11) ?
    C8 C7 N1 . . 122.13(12) ?
    C6 C7 N1 . . 117.09(12) ?
    C4 C3 C8 . . 119.33(13) ?
    C4 C3 C2 . . 117.70(12) ?
    C8 C3 C2 . . 122.96(13) ?
    N1 C10 C10 . 3_666 119.86(16) ?
    N1 C10 H10 . . 120.1 ?
    C10 C10 H10 3_666 . 120.1 ?
    C7 C8 C3 . . 119.99(13) ?
    C7 C8 H8 . . 120.0 ?
    C3 C8 H8 . . 120.0 ?
    C5 C6 C7 . . 117.97(12) ?
    C5 C6 C9 . . 120.47(13) ?
    C7 C6 C9 . . 121.54(12) ?
    O1 C2 O2 . . 123.25(13) yes
    O1 C2 C3 . . 123.36(14) ?
    O2 C2 C3 . . 113.38(11) ?
    C4 C5 C6 . . 121.55(13) ?
    C4 C5 H5 . . 119.2 ?
    C6 C5 H5 . . 119.2 ?
    C5 C4 C3 . . 120.36(12) ?
    C5 C4 H4 . . 119.8 ?
    C3 C4 H4 . . 119.8 ?
    C6 C9 H9A . . 109.5 ?
    C6 C9 H9B . . 109.5 ?
    H9A C9 H9B . . 109.5 ?
    C6 C9 H9C . . 109.5 ?
    H9A C9 H9C . . 109.5 ?
    H9B C9 H9C . . 109.5 ?
    O2 C1 H1A . . 109.5 ?
    O2 C1 H1B . . 109.5 ?
    H1A C1 H1B . . 109.5 ?
    O2 C1 H1C . . 109.5 ?
    H1A C1 H1C . . 109.5 ?
    H1B C1 H1C . . 109.5 ?
loop_
    _geom_torsion_atom_site_label_1
    _geom_torsion_atom_site_label_2
    _geom_torsion_atom_site_label_3
    _geom_torsion_atom_site_label_4
    _geom_torsion_site_symmetry_1
    _geom_torsion_site_symmetry_2
    _geom_torsion_site_symmetry_3
    _geom_torsion_site_symmetry_4
    _geom_torsion
    _geom_torsion_publ_flag
    C10 N1 C7 C8 . . . . 47.58(18) yes
    C10 N1 C7 C6 . . . . -134.55(13) ?
    C7 N1 C10 C10 . . . 3_666 -179.71(14) ?
    C6 C7 C8 C3 . . . . 1.39(19) ?
    N1 C7 C8 C3 . . . . 179.18(11) ?
    C4 C3 C8 C7 . . . . 0.6(2) ?
    C2 C3 C8 C7 . . . . -178.35(12) ?
    C8 C7 C6 C5 . . . . -2.60(19) ?
    N1 C7 C6 C5 . . . . 179.50(12) ?
    C8 C7 C6 C9 . . . . 178.82(13) ?
    N1 C7 C6 C9 . . . . 0.93(18) ?
    C1 O2 C2 O1 . . . . -1.2(2) ?
    C1 O2 C2 C3 . . . . 177.61(12) ?
    C4 C3 C2 O1 . . . . 7.9(2) ?
    C8 C3 C2 O1 . . . . -173.12(14) ?
    C4 C3 C2 O2 . . . . -170.92(12) ?
    C8 C3 C2 O2 . . . . 8.1(2) ?
    C7 C6 C5 C4 . . . . 1.8(2) ?
    C9 C6 C5 C4 . . . . -179.56(13) ?
    C6 C5 C4 C3 . . . . 0.1(2) ?
    C8 C3 C4 C5 . . . . -1.4(2) ?
    C2 C3 C4 C5 . . . . 177.63(13) ?
loop_
    _geom_hbond_atom_site_label_D
    _geom_hbond_atom_site_label_H
    _geom_hbond_atom_site_label_A
    _geom_hbond_site_symmetry_A
    _geom_hbond_distance_DH
    _geom_hbond_distance_HA
    _geom_hbond_distance_DA
    _geom_hbond_angle_DHA
    C10 H10 N1 1_655 0.93 2.916 3.833(2) 168.70
    C5 H5 O2 1_465 0.93 2.918 3.734(2) 147.22
    C1 H1A O1 2_645 0.96 2.770 3.543(2) 138.02
    C1 H1B O1 1_545 0.96 2.896 3.808(2) 159.18
    C9 H9A Cg1 1_655 0.96 2.931 3.572(2) 125.01
_shelx_space_group_comment
;
The symmetry employed for this shelxl refinement is uniquely defined
by the following loop, which should always be used as a source of
symmetry information in preference to the above space-group names.
They are only intended as comments.
;
_shelx_estimated_absorpt_T_min     ?
_shelx_estimated_absorpt_T_max     ?
_shelx_hkl_file
;
  -2   0   0  417.20    2.01   0
   2   0   0  426.51    2.01   0
  -4   0   0   99.37    0.95   0
   4   0   0   99.21    0.96   0
   1   1   0  248.39    1.88   0
   1  -1   0  228.79    2.12   0
  -1   1   0  247.29    2.12   0
  -1  -1   0  238.58    1.90   0
   2   1   0  193.22    1.35   0
  -2   1   0  187.85    1.47   0
  -2  -1   0  184.63    1.33   0
  -2   1   0  182.44    1.37   0
  -3   1   0   10.63    0.55   0
  -3   1   0   10.61    0.40   0
  -3  -1   0   11.77    0.56   0
   3   1   0   11.07    0.43   0
  -4  -1   0   10.55    0.55   0
  -4   1   0    8.25    0.40   0
   4   1   0    9.23    0.53   0
  -4   1   0    9.63    0.51   0
   5   1   0    0.38    0.51   0
  -5   1   0    0.69    0.47   0
  -5   1   0    1.00    0.53   0
  -5  -1   0    0.83    0.52   0
   0  -2   0  134.70    1.39   0
   0   2   0  136.11    1.39   0
   1  -2   0   12.60    0.61   0
  -1   2   0   13.39    0.62   0
   1   2   0   12.36    0.69   0
  -1  -2   0   13.32    0.70   0
  -2  -2   0   15.65    0.48   0
  -2   2   0   15.95    0.59   0
   2  -2   0   11.30    0.44   0
   2   2   0   15.86    0.49   0
   3   2   0    0.53    0.33   0
  -3  -2   0    1.14    0.35   0
  -3   2   0    0.60    0.42   0
  -3   2   0    1.06    0.48   0
  -4   2   0    0.41    0.48   0
  -4   2   0    0.25    0.42   0
  -4  -2   0    0.55    0.47   0
   4   2   0    0.32    0.48   0
  -5   2   0    0.66    0.34   0
   5   2   0    0.45    0.51   0
  -5   2   0    0.27    0.35   0
  -5  -2   0    0.40    0.50   0
  -1  -3   0  334.65    1.61   0
   1  -3   0  335.51    1.92   0
   1   3   0  339.55    1.70   0
  -1   3   0  347.04    1.93   0
  -2  -3   0    0.78    0.37   0
   2  -3   0    0.66    0.43   0
   2   3   0    0.87    0.51   0
  -2   3   0    0.55    0.45   0
  -3   3   0    0.59    0.46   0
  -3  -3   0    0.29    0.52   0
  -3   3   0    0.36    0.42   0
   3   3   0   -0.69    0.50   0
  -4   3   0   32.73    0.70   0
  -4   3   0   35.98    0.74   0
   4   3   0   34.96    0.69   0
  -4  -3   0   34.67    0.73   0
  -5   3   0    0.52    0.52   0
  -5  -3   0    0.43    0.54   0
   5   3   0   -0.06    0.37   0
  -5   3   0   -0.37    0.52   0
   0  -4   0  194.87    1.23   0
   0   4   0  202.11    1.27   0
  -1   4   0    2.81    0.48   0
  -1  -4   0    3.01    0.37   0
   1  -4   0    3.01    0.46   0
   1   4   0    3.19    0.38   0
   2  -4   0   12.05    0.52   0
   2   4   0   12.32    0.56   0
  -2   4   0   12.66    0.45   0
  -2  -4   0   13.14    0.55   0
  -3   4   0   28.32    0.68   0
   3   4   0   27.06    0.62   0
  -3  -4   0   27.89    0.63   0
  -4   4   0    2.06    0.51   0
  -4  -4   0    2.49    0.53   0
  -4   4   0    2.21    0.53   0
   4   4   0    2.21    0.51   0
   5   4   0   -0.14    0.55   0
  -5   4   0    0.03    0.55   0
  -5  -4   0    0.49    0.57   0
  -5   4   0    0.17    0.56   0
   1   5   0    7.23    0.43   0
   1  -5   0    7.92    0.49   0
  -1  -5   0    7.81    0.54   0
  -1   5   0    7.32    0.53   0
   2  -5   0    0.40    0.45   0
   2   5   0    0.43    0.36   0
  -2  -5   0   -0.27    0.34   0
  -2   5   0   -0.10    0.49   0
   3  -5   0    2.01    0.48   0
   3   5   0    2.17    0.51   0
  -3  -5   0    3.06    0.52   0
  -3   5   0    2.27    0.49   0
  -4   5   0    0.04    0.54   0
  -4  -5   0    0.06    0.52   0
  -4   5   0   -0.27    0.49   0
   4   5   0   -0.06    0.52   0
   0   6   0    3.70    0.52   0
   0  -6   0    3.88    0.49   0
  -1   6   0    1.22    0.49   0
   1  -6   0    1.05    0.32   0
  -1  -6   0    1.18    0.36   0
   1   6   0    1.13    0.39   0
  -2  -6   0    0.46    0.48   0
  -2   6   0    0.60    0.51   0
   2   6   0    0.94    0.50   0
   2  -6   0    0.14    0.48   0
  -3   6   0    0.90    0.53   0
   3   6   0    0.69    0.53   0
   3  -6   0    0.93    0.51   0
  -3  -6   0    0.95    0.37   0
  -4   6   0    0.05    0.58   0
  -4  -6   0    0.56    0.38   0
  -1   7   0    0.56    0.36   0
  -1  -7   0    0.78    0.51   0
   1  -7   0    0.75    0.48   0
   1   7   0    0.66    0.53   0
   2  -7   0    0.59    0.54   0
   2   7   0    0.16    0.39   0
  -2  -7   0    0.44    0.38   0
  -2   7   0    0.74    0.55   0
   3  -7   0    3.73    0.62   0
  -3  -7   0    3.77    0.60   0
   0   8   0    1.41    0.57   0
   0  -8   0    0.53    0.56   0
  -1  -8   0    0.57    0.57   0
   1  -8   0    0.57    0.55   0
  -5   0   1   -0.04    0.34   0
  -5   0   1    0.94    0.50   0
   3   0  -1  195.30    1.22   0
  -3   0   1  158.17    1.05   0
   1   0  -1  443.10    2.72   0
  -1   0   1  437.44    2.73   0
  -1   0  -1 1466.47    5.24   0
   1   0   1 1491.89    5.20   0
  -3   0  -1    5.08    0.38   0
   3   0   1    5.77    0.52   0
  -5   0  -1    3.92    0.54   0
  -5   0  -1    3.24    0.50   0
  -5  -1   1   -0.17    0.52   0
  -5   1   1   -0.28    0.48   0
   5   1  -1    0.09    0.50   0
  -5   1   1    0.29    0.33   0
   4   1  -1   16.55    0.45   0
  -4   1   1    9.19    0.42   0
  -4  -1   1   16.34    0.59   0
  -4   1   1   17.27    0.44   0
  -3   1   1   16.43    0.53   0
   3   1  -1   17.06    0.47   0
  -3   1   1   17.69    0.59   0
  -3  -1   1   17.96    0.59   0
  -2   1   1   60.03    0.79   0
  -2   1   1   59.98    0.81   0
  -2  -1   1   59.19    0.87   0
   2   1  -1   61.96    0.87   0
  -1   1   1   93.92    1.32   0
  -1  -1   1   91.24    1.33   0
   1  -1  -1   87.65    1.33   0
   1   1  -1   95.67    1.29   0
   0  -1   1   38.17    1.35   0
   0   1   1   41.96    1.25   0
   0   1  -1   41.89    1.34   0
   0  -1  -1   38.51    1.25   0
  -1  -1  -1  111.34    1.43   0
   1   1   1  117.56    1.42   0
  -1   1  -1  116.35    1.60   0
   1  -1   1  105.42    1.59   0
  -2  -1  -1   11.23    0.62   0
  -2   1  -1   11.17    0.64   0
   2   1   1   11.60    0.60   0
  -2   1  -1   10.98    0.46   0
  -3   1  -1   53.35    0.79   0
  -3  -1  -1   52.15    0.67   0
   3   1   1   52.26    0.77   0
  -3   1  -1   52.38    0.74   0
  -4   1  -1    0.40    0.43   0
   4   1   1    0.19    0.44   0
  -4   1  -1   -0.08    0.33   0
  -4  -1  -1    0.54    0.36   0
  -5   1  -1    0.53    0.49   0
   5   1   1    1.65    0.52   0
  -5   1  -1    0.71    0.37   0
  -5  -1  -1    1.03    0.53   0
  -5  -2   1    2.56    0.56   0
  -5   2   1    2.39    0.54   0
   5   2  -1    3.49    0.54   0
  -5   2   1    3.62    0.51   0
  -4   2   1    0.28    0.45   0
   4   2  -1    0.40    0.35   0
  -4   2   1   -0.18    0.47   0
  -4  -2   1    0.38    0.34   0
  -3  -2   1    2.06    0.35   0
  -3   2   1    3.08    0.44   0
   3   2  -1    2.95    0.48   0
  -3   2   1    2.95    0.37   0
  -2   2   1    6.47    0.49   0
   2   2  -1    6.16    0.56   0
  -2  -2   1    6.78    0.58   0
   2  -2  -1    6.42    0.49   0
   1   2  -1   49.40    0.89   0
  -1   2   1   51.34    0.89   0
   1  -2  -1   48.37    0.82   0
  -1  -2   1   47.62    0.78   0
   0  -2  -1    4.78    0.64   0
   0   2  -1    4.73    0.70   0
   0   2   1    5.24    0.68   0
   0  -2   1    4.63    0.67   0
  -1   2  -1  178.62    1.65   0
   1   2   1  183.46    1.34   0
  -1  -2  -1  164.38    1.30   0
   1  -2   1  168.13    1.65   0
   2   2   1    3.21    0.52   0
  -2   2  -1    2.96    0.48   0
  -2  -2  -1    2.65    0.53   0
  -3   2  -1   20.36    0.58   0
  -3   2  -1   20.01    0.63   0
   3   2   1   20.09    0.48   0
  -3  -2  -1   17.52    0.46   0
  -4   2  -1   21.85    0.61   0
  -4  -2  -1   24.06    0.61   0
   4   2   1   22.97    0.60   0
  -4   2  -1   21.77    0.63   0
  -5   2  -1   11.48    0.58   0
  -5  -2  -1    2.93    0.39   0
  -5   2  -1   10.27    0.60   0
   5   2   1   12.32    0.58   0
   5   3  -1    1.89    0.41   0
  -5   3   1    1.57    0.52   0
  -5  -3   1    1.25    0.53   0
  -5   3   1    1.82    0.53   0
  -4  -3   1   33.23    0.57   0
  -4   3   1   87.55    1.01   0
  -4   3   1   85.66    0.89   0
   4   3  -1   87.72    0.82   0
  -3   3   1   30.27    0.66   0
  -3  -3   1   31.90    0.55   0
   3   3  -1   30.25    0.66   0
  -3   3   1   23.51    0.55   0
  -2  -3   1   93.80    0.84   0
  -2   3   1   97.28    1.02   0
   2  -3  -1   94.08    1.02   0
   2   3  -1   95.37    0.93   0
   1   3  -1   58.05    0.85   0
  -1   3   1   58.74    0.88   0
   1  -3  -1   57.44    0.87   0
  -1  -3   1   58.07    0.85   0
   0  -3   1  120.69    1.22   0
   0   3  -1  122.84    1.21   0
   0   3   1  122.21    1.08   0
   0  -3  -1  120.34    1.06   0
   1  -3   1   12.74    0.60   0
  -1   3  -1   13.27    0.65   0
   1   3   1   12.21    0.48   0
  -1  -3  -1   12.88    0.61   0
  -2   3  -1    0.03    0.45   0
   2  -3   1    0.27    0.42   0
   2   3   1   -0.32    0.52   0
  -2  -3  -1    0.10    0.34   0
  -3   3  -1   42.01    0.75   0
  -3  -3  -1   49.77    0.73   0
   3   3   1   47.38    0.61   0
  -3   3  -1   47.78    0.77   0
  -4  -3  -1    1.06    0.37   0
  -4   3  -1    1.53    0.48   0
   4   3   1    1.26    0.51   0
  -4   3  -1    1.38    0.50   0
  -5  -3  -1    5.42    0.42   0
  -5   3  -1    5.11    0.59   0
  -5   3  -1    7.20    0.60   0
   5   3   1    6.01    0.56   0
  -5  -4   1   -0.28    0.55   0
  -5   4   1    0.32    0.55   0
  -5   4   1    0.06    0.53   0
   5   4  -1    0.40    0.56   0
  -4  -4   1   -0.02    0.36   0
   4   4  -1    0.50    0.50   0
  -4   4   1    0.30    0.48   0
  -4   4   1    0.63    0.53   0
  -3  -4   1   12.95    0.43   0
   3   4  -1   12.07    0.43   0
  -3   4   1   13.42    0.57   0
   3  -4  -1   -0.78    0.48   0
  -2  -4   1   45.78    0.60   0
  -2   4   1   47.74    0.75   0
   2   4  -1   47.09    0.70   0
   2  -4  -1   44.02    0.72   0
  -1   4   1   30.37    0.69   0
   1   4  -1   27.97    0.65   0
   1  -4  -1   29.05    0.64   0
  -1  -4   1   30.50    0.65   0
   0   4   1    1.65    0.49   0
   0  -4  -1    1.72    0.45   0
   0   4  -1    1.89    0.50   0
   0  -4   1    1.30    0.46   0
  -1   4  -1   42.01    0.77   0
   1  -4   1   40.97    0.74   0
  -1  -4  -1   40.82    0.69   0
   1   4   1   40.54    0.71   0
  -2   4  -1    2.37    0.43   0
   2  -4   1    2.17    0.43   0
   2   4   1    2.50    0.36   0
  -2  -4  -1    2.76    0.47   0
  -3  -4  -1   20.00    0.60   0
  -3   4  -1   21.68    0.64   0
   3   4   1   20.55    0.60   0
  -4   4  -1   14.45    0.68   0
  -4   4  -1   17.25    0.65   0
   4   4   1   14.51    0.48   0
  -4  -4  -1   15.28    0.61   0
   5   4   1    0.52    0.56   0
  -5  -4  -1    0.74    0.55   0
  -5   4  -1    0.35    0.58   0
  -5   4  -1    0.96    0.57   0
  -4   5   1    0.44    0.55   0
  -4   5   1    0.21    0.54   0
   4   5  -1    0.62    0.53   0
  -4  -5   1    0.63    0.53   0
  -3   5   1    1.42    0.49   0
   3  -5  -1    1.38    0.49   0
   3   5  -1    1.11    0.35   0
  -3  -5   1    1.02    0.36   0
  -2   5   1   34.23    0.71   0
  -2  -5   1   33.20    0.66   0
   2  -5  -1   30.31    0.66   0
   2   5  -1   33.01    0.66   0
   1   5  -1   14.34    0.47   0
  -1   5   1   13.94    0.58   0
  -1  -5   1   15.31    0.56   0
   1  -5  -1   14.85    0.54   0
   0   5  -1    0.34    0.48   0
   0   5   1    0.37    0.35   0
   0  -5  -1    0.10    0.44   0
   0  -5   1   -0.15    0.43   0
  -1   5  -1    1.52    0.49   0
   1   5   1    1.58    0.35   0
   1  -5   1    1.64    0.43   0
  -1  -5  -1   -0.01    0.33   0
  -2  -5  -1   16.96    0.56   0
  -2   5  -1   17.70    0.63   0
   2  -5   1   17.50    0.60   0
   2   5   1   16.84    0.56   0
   3   5   1    0.85    0.50   0
  -3   5  -1    0.91    0.47   0
   3  -5   1    0.51    0.46   0
  -3  -5  -1    0.69    0.51   0
  -4   5  -1    3.91    0.60   0
   4   5   1    3.82    0.56   0
  -4  -5  -1    3.52    0.41   0
  -4   5  -1    4.00    0.57   0
  -4   6   1    0.25    0.58   0
  -4  -6   1    0.30    0.40   0
   3  -6  -1   46.48    0.85   0
  -3  -6   1   38.22    0.61   0
  -3   6   1   42.79    0.86   0
   3   6  -1   41.43    0.80   0
   2   6  -1   12.54    0.46   0
  -2   6   1   11.12    0.47   0
   2  -6  -1   12.76    0.58   0
  -2  -6   1   11.37    0.57   0
  -1   6   1   13.65    0.58   0
   1  -6  -1   13.49    0.56   0
   1   6  -1   14.03    0.57   0
  -1  -6   1   14.21    0.46   0
   0  -6   1    4.09    0.48   0
   0  -6  -1    4.25    0.46   0
   0   6  -1    2.61    0.50   0
   0   6   1    4.34    0.49   0
  -1   6  -1    6.62    0.55   0
  -1  -6  -1    5.09    0.39   0
   1   6   1    6.58    0.55   0
   1  -6   1    5.61    0.52   0
   2   6   1    4.43    0.38   0
  -2  -6  -1    4.01    0.50   0
   2  -6   1    5.19    0.56   0
  -2   6  -1    4.68    0.57   0
  -3   6  -1    1.50    0.56   0
  -3  -6  -1    1.01    0.36   0
   3   6   1    0.99    0.37   0
   3  -6   1    0.82    0.55   0
  -4  -6  -1    1.70    0.40   0
  -4   6  -1    1.20    0.59   0
   3  -7  -1    0.05    0.57   0
  -3  -7   1    0.42    0.55   0
   2  -7  -1    0.40    0.51   0
  -2  -7   1   -0.03    0.36   0
   2   7  -1    0.95    0.54   0
  -2   7   1    0.26    0.52   0
   1  -7  -1   -0.03    0.48   0
  -1   7   1    0.21    0.52   0
  -1  -7   1    0.32    0.36   0
   1   7  -1    0.47    0.53   0
   0  -7  -1    5.38    0.55   0
   0  -7   1    6.07    0.55   0
   0   7   1    5.70    0.58   0
   0   7  -1    6.09    0.57   0
   1   7   1    0.64    0.53   0
   1  -7   1    0.29    0.48   0
  -1  -7  -1    0.06    0.50   0
  -1   7  -1    0.44    0.51   0
   2   7   1    1.60    0.54   0
  -2  -7  -1    1.47    0.39   0
  -2   7  -1    1.91    0.61   0
   2  -7   1    1.22    0.56   0
  -3  -7  -1    2.73    0.61   0
  -1  -8   1    0.14    0.55   0
   1  -8  -1    0.27    0.55   0
   0   8  -1   -0.18    0.56   0
   0   8   1    0.05    0.40   0
   0  -8  -1    0.13    0.54   0
   0  -8   1    0.19    0.36   0
  -1  -8  -1    0.31    0.40   0
   1  -8   1    0.30    0.56   0
  -4   0   2    3.36    0.39   0
  -2   0   2   10.34    0.48   0
   2   0  -2   10.85    0.47   0
   0   0   2   24.23    1.45   0
  -2   0  -2  247.08    1.58   0
   2   0   2  253.32    1.63   0
   4   0   2    6.19    0.54   0
  -4   0  -2    5.23    0.54   0
  -5   1   2    1.34    0.36   0
  -5   1   2    3.22    0.37   0
  -5  -1   2    2.61    0.36   0
   5   1  -2    3.14    0.51   0
  -4   1   2    0.69    0.29   0
  -4  -1   2    1.00    0.48   0
  -4   1   2    0.47    0.50   0
   4   1  -2    1.22    0.47   0
   3   1  -2   32.69    0.55   0
  -3  -1   2   32.03    0.67   0
  -3   1   2   31.22    0.67   0
  -3   1   2   32.19    0.62   0
  -2   1   2    0.93    0.53   0
  -2   1   2    1.14    0.45   0
  -2  -1   2    1.63    0.53   0
   2   1  -2    1.59    0.51   0
   1   1  -2  402.95    2.28   0
   1  -1  -2  374.25    2.40   0
  -1   1   2  390.23    2.39   0
  -1  -1   2  384.47    2.31   0
   0   1  -2 2200.85    8.13   0
   0  -1   2 2038.10    8.23   0
   0  -1  -2 2160.23    6.65   0
   0   1   2 2224.98    6.55   0
  -1  -1  -2 2753.89    5.87   0
  -1   1  -2 2797.67    7.85   0
   1   1   2 2894.51    5.92   0
  -2  -1  -2    0.24    0.38   0
  -2   1  -2    0.18    0.53   0
   2   1   2   -0.03    0.36   0
  -2   1  -2    0.10    0.45   0
   3   1   2   12.46    0.56   0
  -3   1  -2   11.68    0.45   0
  -3   1  -2   11.28    0.52   0
  -3  -1  -2   12.17    0.58   0
  -4   1  -2   19.06    0.55   0
  -4  -1  -2   20.53    0.49   0
   4   1   2   19.52    0.48   0
  -4   1  -2   20.80    0.59   0
  -5   1  -2    3.52    0.56   0
  -5   1  -2    3.75    0.52   0
  -5  -1  -2    2.90    0.40   0
   5   1   2    5.32    0.53   0
  -5  -2   2    0.54    0.34   0
  -5   2   2    0.54    0.35   0
   5   2  -2    0.75    0.50   0
  -5   2   2    0.58    0.52   0
  -4   2   2   11.61    0.53   0
  -4  -2   2   12.10    0.55   0
  -4   2   2    7.33    0.38   0
   4   2  -2   12.68    0.53   0
  -3   2   2    2.43    0.37   0
   3   2  -2    2.73    0.51   0
  -3  -2   2    3.54    0.51   0
  -3   2   2    3.10    0.44   0
  -2  -2   2    0.40    0.37   0
   2   2  -2   -0.25    0.37   0
  -2   2   2    0.55    0.42   0
   2  -2  -2    0.37    0.31   0
   1  -2  -2    2.74    0.49   0
  -1   2   2    3.06    0.49   0
  -1  -2   2    3.15    0.60   0
   1   2  -2    2.90    0.61   0
   0  -2  -2  104.18    1.25   0
   0   2  -2  100.87    1.38   0
   0   2   2  107.10    1.26   0
   0  -2   2  100.63    1.35   0
  -1   2  -2  549.29    3.16   0
  -1  -2  -2  486.71    2.16   0
   1   2   2  488.71    2.16   0
   1  -2   2  482.07    3.05   0
  -2  -2  -2    0.28    0.52   0
   2   2   2    0.57    0.37   0
  -2   2  -2    0.51    0.45   0
  -2   2  -2    0.58    0.50   0
  -3   2  -2    6.20    0.52   0
  -3  -2  -2    6.53    0.50   0
  -3   2  -2    6.24    0.46   0
   3   2   2    5.89    0.50   0
  -4   2  -2   20.39    0.52   0
  -4   2  -2   25.61    0.64   0
   4   2   2   25.74    0.53   0
  -4  -2  -2   26.02    0.51   0
  -5   2  -2   12.05    0.60   0
  -5  -2  -2   11.66    0.61   0
  -5   2  -2   12.15    0.64   0
   5   2   2   13.08    0.60   0
   5   3  -2    0.40    0.37   0
  -5  -3   2   -0.51    0.53   0
  -5   3   2    0.31    0.35   0
  -5   3   2    0.09    0.50   0
  -4   3   2   20.25    0.63   0
   4   3  -2   21.17    0.65   0
  -4  -3   2   19.11    0.62   0
  -4   3   2   19.60    0.61   0
  -3   3   2  126.74    1.10   0
  -3   3   2  124.39    1.00   0
  -3  -3   2  130.44    0.99   0
   3   3  -2  122.01    0.89   0
   2  -3  -2   24.22    0.53   0
   2   3  -2   26.33    0.53   0
  -2  -3   2   26.73    0.53   0
  -2   3   2   25.88    0.63   0
   1  -3  -2    6.93    0.48   0
  -1  -3   2    6.84    0.41   0
  -1   3   2    7.60    0.52   0
   1   3  -2    6.54    0.57   0
   0  -3  -2  447.52    1.95   0
   0   3  -2  469.53    2.22   0
   0   3   2  471.99    2.06   0
   0  -3   2  457.82    2.20   0
  -1  -3  -2  183.08    1.26   0
  -1   3  -2  185.74    1.56   0
   1  -3   2  175.00    1.51   0
   1   3   2  183.08    1.25   0
   2   3   2    5.39    0.55   0
  -2   3  -2    5.67    0.60   0
   2  -3   2    5.76    0.49   0
  -2  -3  -2    5.38    0.54   0
  -3   3  -2   17.18    0.58   0
   3   3   2   16.30    0.57   0
  -3  -3  -2   13.62    0.45   0
  -3   3  -2   16.89    0.62   0
   4   3   2    1.14    0.36   0
  -4   3  -2    1.37    0.48   0
  -4   3  -2    1.17    0.51   0
  -4  -3  -2    0.97    0.52   0
  -5   3  -2    0.44    0.53   0
  -5  -3  -2   -0.12    0.53   0
   5   3   2   -0.03    0.52   0
  -5   3  -2    0.71    0.50   0
  -5   4   2    0.52    0.40   0
  -5  -4   2    0.14    0.58   0
   5   4  -2   -0.59    0.56   0
  -5   4   2    0.18    0.55   0
  -4   4   2    3.80    0.49   0
   4   4  -2    2.15    0.39   0
  -4  -4   2    2.07    0.51   0
  -4   4   2    3.38    0.52   0
   3   4  -2    0.47    0.49   0
  -3   4   2   -0.81    0.46   0
   3  -4  -2    0.08    0.45   0
  -3  -4   2    0.33    0.51   0
  -2   4   2    2.35    0.42   0
   2   4  -2    2.58    0.50   0
   2  -4  -2    2.18    0.41   0
  -2  -4   2    1.22    0.49   0
  -1   4   2    0.83    0.46   0
   1   4  -2    1.32    0.49   0
   1  -4  -2    0.99    0.43   0
  -1  -4   2    0.97    0.48   0
   0  -4   2   26.84    0.55   0
   0  -4  -2   30.72    0.56   0
   0   4   2   30.69    0.68   0
   0   4  -2   31.37    0.70   0
  -1   4  -2    0.50    0.49   0
  -1  -4  -2    0.74    0.48   0
   1  -4   2    0.33    0.45   0
   1   4   2    0.64    0.50   0
   2  -4   2    5.42    0.47   0
  -2  -4  -2    5.63    0.39   0
   2   4   2    5.13    0.51   0
  -2   4  -2    6.02    0.53   0
  -3   4  -2    0.44    0.46   0
   3   4   2    0.07    0.48   0
  -3  -4  -2    0.78    0.48   0
  -3   4  -2    0.45    0.50   0
   4   4   2    0.69    0.36   0
  -4  -4  -2    0.33    0.36   0
  -4   4  -2    0.19    0.52   0
  -4   4  -2   -0.32    0.55   0
   5   4   2    0.06    0.56   0
  -5   4  -2    0.18    0.57   0
  -5   4  -2    0.40    0.54   0
  -5  -4  -2    0.31    0.41   0
  -4   5   2    2.06    0.55   0
   4   5  -2    2.33    0.40   0
  -4   5   2    2.18    0.57   0
  -4  -5   2    0.96    0.56   0
  -3   5   2    4.09    0.53   0
   3   5  -2    4.14    0.53   0
   3  -5  -2    3.35    0.47   0
  -3  -5   2    4.47    0.39   0
  -2  -5   2    0.27    0.48   0
  -2   5   2    0.26    0.46   0
   2   5  -2    0.62    0.50   0
   2  -5  -2    0.21    0.45   0
   1  -5  -2    3.40    0.45   0
   1   5  -2    3.29    0.38   0
  -1  -5   2    1.86    0.35   0
  -1   5   2    3.33    0.49   0
   0  -5   2    1.04    0.32   0
   0   5  -2    1.16    0.49   0
   0  -5  -2    1.34    0.45   0
   0   5   2    1.35    0.49   0
  -1  -5  -2    0.34    0.44   0
   1  -5   2    0.38    0.42   0
   1   5   2    0.43    0.45   0
  -1   5  -2    0.12    0.47   0
  -2   5  -2   -0.12    0.48   0
   2  -5   2    0.27    0.45   0
  -2  -5  -2    0.37    0.48   0
   2   5   2    0.36    0.34   0
   3  -5   2    0.32    0.48   0
   3   5   2    0.65    0.35   0
  -3   5  -2    0.44    0.49   0
  -3  -5  -2    0.18    0.35   0
  -4   5  -2    4.02    0.60   0
  -4  -5  -2    1.25    0.39   0
  -4   5  -2    4.51    0.58   0
   4   5   2    3.72    0.41   0
  -4   6   2    2.35    0.59   0
  -4  -6   2    1.84    0.41   0
   3   6  -2   11.95    0.49   0
  -3   6   2   12.41    0.64   0
   3  -6  -2   13.23    0.63   0
  -3  -6   2   12.20    0.48   0
  -2   6   2   22.06    0.63   0
   2   6  -2   21.53    0.64   0
   2  -6  -2   14.72    0.48   0
  -2  -6   2   21.32    0.62   0
  -1  -6   2   -0.38    0.51   0
   1   6  -2   -0.14    0.51   0
   1  -6  -2   -0.01    0.42   0
  -1   6   2   -0.13    0.46   0
   0  -6   2    4.85    0.49   0
   0  -6  -2    4.08    0.35   0
   0   6  -2    5.04    0.53   0
   0   6   2    5.39    0.37   0
  -1  -6  -2   11.01    0.41   0
   1   6   2   14.72    0.58   0
  -1   6  -2   14.48    0.59   0
   1  -6   2   14.22    0.58   0
   2  -6   2    2.51    0.50   0
  -2   6  -2    3.26    0.52   0
  -2  -6  -2    2.31    0.37   0
   2   6   2    3.26    0.53   0
   3   6   2    2.57    0.40   0
   3  -6   2    2.19    0.52   0
  -3   6  -2    2.09    0.54   0
  -3  -6  -2    0.22    0.38   0
  -4  -6  -2    0.28    0.39   0
  -4   6  -2    0.34    0.59   0
  -3  -7   2    3.34    0.60   0
   2   7  -2   -0.39    0.37   0
   2  -7  -2    0.61    0.52   0
  -2  -7   2    0.90    0.51   0
  -2   7   2    0.65    0.55   0
  -1  -7   2    0.49    0.36   0
   1   7  -2    1.04    0.38   0
  -1   7   2    1.50    0.54   0
   1  -7  -2    0.77    0.50   0
   0   7  -2    9.89    0.59   0
   0  -7  -2    5.80    0.41   0
   0  -7   2    9.90    0.58   0
   0   7   2    9.91    0.59   0
   1   7   2    0.21    0.52   0
  -1  -7  -2    1.02    0.51   0
  -1   7  -2    0.65    0.51   0
   1  -7   2    0.19    0.48   0
   2  -7   2    0.05    0.54   0
  -2   7  -2    0.21    0.56   0
   2   7   2    0.81    0.54   0
  -2  -7  -2    0.40    0.36   0
   1  -8  -2    0.20    0.56   0
   0  -8   2    1.00    0.57   0
   0   8  -2    0.85    0.57   0
   0  -8  -2    0.62    0.56   0
   0   8   2    0.44    0.56   0
   1  -8   2    0.31    0.57   0
  -1  -8  -2    0.69    0.58   0
  -5   0   3   -0.16    0.51   0
  -5   0   3    0.19    0.35   0
   3   0  -3  223.63    1.31   0
  -3   0   3  215.88    1.24   0
  -1   0   3 2081.47    5.58   0
   1   0  -3 2217.70    5.55   0
  -1   0  -3    2.88    0.81   0
   1   0   3    3.14    0.79   0
   3   0   3    2.30    0.50   0
  -3   0  -3    2.92    0.50   0
  -5   0  -3    0.40    0.38   0
  -5   1   3    2.23    0.53   0
  -5  -1   3    2.47    0.51   0
  -5   1   3    2.08    0.49   0
  -4   1   3    3.80    0.50   0
   4   1  -3    3.51    0.48   0
  -4   1   3    3.48    0.36   0
  -4  -1   3    3.74    0.52   0
  -3   1   3   62.09    0.77   0
  -3   1   3   67.51    0.82   0
  -3  -1   3   64.44    0.81   0
   3   1  -3   63.64    0.80   0
  -2  -1   3    2.64    0.39   0
  -2   1   3    2.45    0.40   0
  -2   1   3    2.57    0.48   0
   2   1  -3    2.74    0.39   0
  -1  -1   3    9.39    0.62   0
   1  -1  -3    9.66    0.67   0
  -1   1   3    9.74    0.66   0
   1   1  -3   10.11    0.80   0
   0  -1   3   47.29    1.52   0
   0   1   3   51.38    1.07   0
   0  -1  -3   48.71    1.20   0
   0   1  -3   50.94    1.50   0
  -1   1  -3 3979.93   10.11   0
   1   1   3 3956.84    6.86   0
  -1   1  -3 3770.47   10.01   0
  -1  -1  -3 3914.68    6.90   0
  -2  -1  -3    5.42    0.59   0
  -2   1  -3    5.49    0.60   0
   2   1   3    5.31    0.58   0
  -2   1  -3    6.21    0.53   0
   3   1   3    6.41    0.52   0
  -3  -1  -3    5.13    0.52   0
  -3   1  -3    5.64    0.47   0
  -3   1  -3    5.39    0.52   0
  -4   1  -3    0.03    0.43   0
  -4   1  -3    0.56    0.48   0
  -4  -1  -3   -0.56    0.52   0
   4   1   3    0.72    0.49   0
  -5  -1  -3    6.07    0.55   0
  -5   1  -3    5.66    0.53   0
  -5   1  -3    5.28    0.55   0
   5   1   3    6.04    0.55   0
  -5   2   3    0.42    0.51   0
  -5   2   3    0.37    0.49   0
  -5  -2   3    0.26    0.50   0
   5   2  -3    0.27    0.50   0
   4   2  -3    5.09    0.38   0
  -4  -2   3    4.35    0.39   0
  -4   2   3    4.90    0.44   0
  -4   2   3    4.73    0.54   0
  -3   2   3    1.65    0.49   0
  -3  -2   3    0.85    0.49   0
  -3   2   3    1.57    0.44   0
   3   2  -3    1.02    0.48   0
  -2   2   3  135.09    1.12   0
   2   2  -3  134.81    1.09   0
  -2  -2   3  131.48    1.09   0
   2  -2  -3  130.62    1.12   0
  -1   2   3    1.26    0.46   0
   1  -2  -3    1.08    0.45   0
  -1  -2   3    1.07    0.39   0
   1   2  -3    1.39    0.55   0
   0  -2   3 1420.60    4.80   0
   0   2  -3 1463.52    4.78   0
   0  -2  -3 1435.36    4.09   0
   0   2   3 1491.24    4.10   0
   1  -2   3   42.43    1.02   0
  -1   2  -3   45.85    1.04   0
  -1  -2  -3   42.88    0.85   0
   1   2   3   45.07    0.85   0
  -2   2  -3    0.47    0.44   0
  -2  -2  -3    0.95    0.38   0
  -2   2  -3    0.82    0.63   0
   2   2   3    0.96    0.52   0
  -3  -2  -3   34.49    0.67   0
  -3   2  -3   32.82    0.67   0
   3   2   3   34.37    0.66   0
  -3   2  -3   34.80    0.72   0
  -4   2  -3   22.54    0.64   0
  -4  -2  -3   23.86    0.63   0
   4   2   3   24.89    0.65   0
  -4   2  -3   24.22    0.65   0
  -5  -2  -3    6.16    0.44   0
  -5   2  -3   15.21    0.63   0
  -5   2  -3   14.26    0.64   0
   5   2   3   16.29    0.64   0
  -5   3   3    4.00    0.53   0
  -5   3   3    3.41    0.56   0
   5   3  -3    2.88    0.41   0
  -5  -3   3    2.90    0.39   0
   4   3  -3    0.73    0.51   0
  -4   3   3    0.20    0.48   0
  -4  -3   3    0.23    0.51   0
  -4   3   3    0.09    0.46   0
  -3  -3   3    3.78    0.53   0
   3   3  -3    3.90    0.53   0
  -3   3   3    3.24    0.37   0
  -3   3   3    3.89    0.47   0
   2   3  -3    7.42    0.53   0
  -2  -3   3    6.96    0.42   0
   2  -3  -3    6.47    0.35   0
  -2   3   3    6.99    0.47   0
   1   3  -3    4.82    0.56   0
  -1   3   3    4.95    0.49   0
   1  -3  -3    4.65    0.36   0
  -1  -3   3    5.02    0.55   0
   0  -3   3   52.06    0.91   0
   0  -3  -3   50.11    0.72   0
   0   3  -3   51.93    0.92   0
   0   3   3   50.59    0.74   0
   1  -3   3  234.14    1.86   0
  -1   3  -3  244.76    1.81   0
   1   3   3  227.66    1.31   0
  -1  -3  -3  226.75    1.28   0
   2   3   3    9.89    0.60   0
   2  -3   3    9.32    0.63   0
  -2  -3  -3   11.02    0.59   0
  -2   3  -3    9.98    0.56   0
  -3   3  -3    5.67    0.61   0
   3   3   3    6.03    0.53   0
  -3   3  -3    6.10    0.52   0
  -3  -3  -3    6.38    0.39   0
  -4   3  -3   16.93    0.63   0
   4   3   3   17.84    0.49   0
  -4   3  -3   18.70    0.61   0
  -4  -3  -3    9.62    0.43   0
  -5  -3  -3   -0.21    0.51   0
  -5   3  -3    0.19    0.52   0
   5   3   3    0.45    0.51   0
  -5   3  -3    0.52    0.55   0
   5   4  -3    0.20    0.55   0
  -5   4   3    0.23    0.55   0
  -5   4   3   -0.10    0.55   0
  -5  -4   3    0.51    0.57   0
   4   4  -3    2.80    0.51   0
  -4   4   3    2.16    0.48   0
  -4   4   3    1.99    0.51   0
  -4  -4   3    2.23    0.50   0
  -3   4   3   18.60    0.60   0
   3   4  -3   18.06    0.48   0
  -3  -4   3   15.70    0.49   0
   3  -4  -3   18.62    0.60   0
   2   4  -3   22.25    0.60   0
   2  -4  -3   22.75    0.59   0
  -2   4   3   24.09    0.60   0
  -2  -4   3   23.50    0.60   0
  -1  -4   3   12.01    0.57   0
   1   4  -3   12.55    0.57   0
  -1   4   3   13.64    0.45   0
   1  -4  -3   13.18    0.51   0
   0   4  -3    0.24    0.49   0
   0   4   3   -0.09    0.49   0
   0  -4  -3   -0.19    0.42   0
   0  -4   3    0.60    0.45   0
  -1   4  -3    0.71    0.49   0
   1  -4   3    0.40    0.43   0
   1   4   3    0.34    0.50   0
  -1  -4  -3    0.27    0.47   0
   2   4   3    9.06    0.56   0
  -2  -4  -3    8.17    0.53   0
  -2   4  -3    9.23    0.56   0
   2  -4   3    8.06    0.52   0
  -3   4  -3    0.64    0.49   0
   3   4   3    0.82    0.35   0
  -3   4  -3    0.72    0.46   0
  -3  -4  -3    1.14    0.35   0
   4   4   3    7.36    0.56   0
  -4   4  -3    8.84    0.70   0
  -4  -4  -3    7.97    0.55   0
  -4   4  -3    8.72    0.58   0
  -5  -4  -3    1.21    0.39   0
   5   4   3    0.92    0.55   0
  -5   4  -3    1.09    0.58   0
  -5   4  -3    1.50    0.56   0
  -4  -5   3    0.33    0.53   0
   4   5  -3    0.46    0.38   0
  -4   5   3    0.20    0.55   0
  -4   5   3    0.55    0.57   0
  -3   5   3    9.70    0.51   0
  -3  -5   3    9.12    0.56   0
   3   5  -3    9.05    0.43   0
   3  -5  -3    8.31    0.50   0
  -2  -5   3   21.93    0.50   0
  -2   5   3   25.02    0.64   0
   2   5  -3   23.23    0.64   0
   2  -5  -3   25.29    0.64   0
  -1  -5   3   13.95    0.57   0
  -1   5   3   13.82    0.56   0
   1  -5  -3   13.72    0.43   0
   1   5  -3   14.80    0.59   0
   0  -5  -3    0.29    0.44   0
   0  -5   3    0.05    0.32   0
   0   5  -3    0.44    0.49   0
   0   5   3    0.80    0.50   0
  -1   5  -3    0.15    0.50   0
   1  -5   3    0.33    0.44   0
  -1  -5  -3    0.40    0.33   0
   1   5   3    0.60    0.48   0
  -2   5  -3    0.44    0.48   0
  -2  -5  -3   -0.19    0.34   0
   2  -5   3    0.63    0.45   0
   2   5   3    0.68    0.49   0
  -3  -5  -3    1.51    0.52   0
  -3   5  -3    1.36    0.66   0
   3   5   3    1.32    0.54   0
  -4  -5  -3    0.76    0.52   0
  -4   5  -3    0.28    0.57   0
  -4   5  -3    1.36    0.56   0
   4   5   3    0.44    0.38   0
  -4  -6   3   -0.08    0.40   0
  -4   6   3    0.24    0.56   0
  -3  -6   3    7.03    0.41   0
  -3   6   3    7.95    0.57   0
   3   6  -3    8.53    0.56   0
   3  -6  -3    7.36    0.57   0
  -2   6   3   18.97    0.64   0
  -2  -6   3   20.50    0.63   0
   2  -6  -3   18.97    0.62   0
   2   6  -3   20.39    0.64   0
   1  -6  -3    0.77    0.44   0
   1   6  -3    0.38    0.52   0
  -1  -6   3    0.23    0.51   0
  -1   6   3    0.76    0.48   0
   0  -6  -3    1.78    0.43   0
   0  -6   3    2.13    0.46   0
   0   6  -3    1.99    0.48   0
   0   6   3    1.81    0.50   0
   1  -6   3    2.92    0.48   0
   1   6   3    3.10    0.54   0
  -1  -6  -3    1.33    0.34   0
  -1   6  -3    3.10    0.54   0
  -2   6  -3    0.76    0.51   0
   2  -6   3    0.59    0.48   0
  -2  -6  -3    0.24    0.32   0
   2   6   3    0.19    0.50   0
   3  -6   3    3.62    0.66   0
   3   6   3    1.90    0.56   0
  -3   6  -3    3.67    0.66   0
  -3  -6  -3    2.63    0.53   0
  -3  -7   3    2.13    0.57   0
  -2   7   3    0.58    0.51   0
  -2  -7   3   -0.12    0.54   0
   2  -7  -3   -0.05    0.38   0
   2   7  -3    0.45    0.53   0
   1  -7  -3    1.84    0.49   0
  -1  -7   3    2.12    0.50   0
   1   7  -3    1.95    0.52   0
  -1   7   3    2.75    0.53   0
   0   7   3    1.50    0.54   0
   0   7  -3    1.46    0.53   0
   0  -7  -3    0.88    0.51   0
   0  -7   3    1.53    0.50   0
  -1  -7  -3    4.78    0.55   0
   1   7   3    4.48    0.57   0
   1  -7   3    4.77    0.55   0
  -1   7  -3    4.08    0.58   0
  -2  -7  -3    0.55    0.52   0
   2  -7   3    1.73    0.54   0
  -2   7  -3    1.26    0.58   0
   2   7   3    1.32    0.54   0
  -3  -7  -3    0.87    0.41   0
   1  -8  -3    0.18    0.55   0
   0   8  -3    0.31    0.55   0
   0   8   3    0.35    0.55   0
   0  -8   3    0.11    0.55   0
   0  -8  -3    0.19    0.56   0
  -4   0   4    1.22    0.41   0
  -4   0   4    1.05    0.48   0
   2   0  -4  102.46    0.98   0
  -2   0   4   96.81    1.03   0
   0   0   4  624.26    4.50   0
   0   0  -4  575.90    4.60   0
  -2   0  -4   32.98    0.78   0
   2   0   4   32.86    0.81   0
   4   0   4   83.68    0.90   0
  -4   0  -4   78.21    0.80   0
  -5  -1   4    0.30    0.50   0
  -5   1   4    0.11    0.49   0
  -5   1   4    1.00    0.52   0
  -4   1   4    0.40    0.31   0
   4   1  -4    0.58    0.35   0
  -4  -1   4    0.32    0.49   0
  -4   1   4    0.39    0.34   0
  -3   1   4    2.80    0.49   0
   3   1  -4    1.70    0.49   0
  -3  -1   4    2.74    0.50   0
  -3   1   4    2.74    0.42   0
  -2   1   4  320.60    1.68   0
  -2  -1   4  318.60    1.63   0
   2   1  -4  325.17    1.57   0
  -2   1   4  320.22    1.65   0
  -1  -1   4  104.53    1.23   0
  -1   1   4  109.11    1.18   0
   1   1  -4  109.87    1.31   0
   1  -1  -4  105.56    1.26   0
   0  -1  -4    1.64    0.76   0
   0   1  -4    1.34    0.97   0
   0  -1   4    1.27    0.82   0
   0   1   4    1.65    0.75   0
  -1  -1  -4 2115.34    5.08   0
  -1   1  -4 2158.04    8.08   0
  -1   1  -4 2005.74    8.15   0
   1   1   4 2191.90    5.12   0
   2   1   4  222.98    1.43   0
  -2   1  -4  213.09    1.71   0
  -2  -1  -4  217.77    1.39   0
  -3   1  -4   -0.08    0.42   0
  -3  -1  -4    0.33    0.50   0
   3   1   4    0.28    0.49   0
  -3   1  -4   -0.08    0.49   0
  -4   1  -4    7.94    0.43   0
  -4   1  -4    7.09    0.49   0
   4   1   4    9.13    0.56   0
  -4  -1  -4    8.45    0.56   0
   5   1   4    1.02    0.51   0
  -5   1  -4    0.31    0.52   0
  -5   1  -4    0.23    0.50   0
  -5  -1  -4    0.75    0.51   0
  -5  -2   4    2.30    0.52   0
  -5   2   4    2.32    0.55   0
   5   2  -4    2.43    0.55   0
  -5   2   4    2.83    0.53   0
  -4  -2   4    5.94    0.51   0
  -4   2   4    5.65    0.50   0
   4   2  -4    5.29    0.51   0
  -4   2   4    4.70    0.35   0
  -3  -2   4    6.13    0.53   0
   3   2  -4    5.64    0.51   0
  -3   2   4    6.36    0.52   0
  -3   2   4    5.84    0.35   0
  -2  -2   4   29.58    0.70   0
  -2   2   4   27.78    0.53   0
   2  -2  -4   26.61    0.53   0
   2   2  -4   28.87    0.67   0
   1   2  -4   29.59    0.73   0
  -1  -2   4   29.96    0.76   0
  -1   2   4   30.62    0.69   0
   1  -2  -4   28.81    0.70   0
   0  -2  -4    0.31    0.56   0
   0   2  -4    0.13    0.61   0
   0  -2   4    0.38    0.59   0
   0   2   4    0.23    0.61   0
   1  -2   4   12.04    0.79   0
  -1  -2  -4   12.46    0.52   0
  -1   2  -4   13.68    0.82   0
   1   2   4   13.45    0.67   0
  -2   2  -4    0.38    0.45   0
   2   2   4    0.23    0.51   0
  -2   2  -4    0.33    0.52   0
  -2  -2  -4    0.57    0.53   0
   3   2   4   10.77    0.44   0
  -3   2  -4   10.53    0.52   0
  -3  -2  -4   11.97    0.56   0
  -3   2  -4   10.62    0.57   0
  -4   2  -4    7.89    0.56   0
  -4  -2  -4    8.72    0.55   0
   4   2   4    9.27    0.50   0
  -4   2  -4    8.83    0.54   0
  -5   2  -4    0.61    0.52   0
   5   2   4    1.38    0.52   0
  -5   2  -4    0.07    0.53   0
  -5  -2  -4   -0.32    0.53   0
  -5   3   4    0.16    0.37   0
  -5   3   4    0.52    0.51   0
  -5  -3   4    0.51    0.38   0
   5   3  -4    0.58    0.52   0
   4   3  -4    4.60    0.39   0
  -4   3   4    4.58    0.51   0
  -4   3   4    4.99    0.50   0
  -4  -3   4    1.92    0.36   0
   3   3  -4    3.23    0.52   0
  -3   3   4    2.52    0.47   0
  -3  -3   4    2.19    0.37   0
  -2  -3   4   20.62    0.50   0
   2  -3  -4   24.42    0.60   0
   2   3  -4   25.47    0.62   0
  -2   3   4   24.34    0.61   0
   1  -3  -4    0.30    0.40   0
  -1  -3   4    0.70    0.49   0
   1   3  -4    0.36    0.37   0
  -1   3   4    0.01    0.42   0
   0  -3   4  133.41    1.31   0
   0   3  -4  140.36    1.36   0
   0  -3  -4  136.65    1.09   0
   0   3   4  138.36    1.17   0
  -1   3  -4  162.74    1.56   0
   1   3   4  153.63    1.08   0
   1  -3   4  155.76    1.56   0
  -1  -3  -4  157.26    1.16   0
   2  -3   4    0.19    0.52   0
  -2  -3  -4    1.45    0.52   0
   2   3   4    0.39    0.51   0
  -2   3  -4    0.24    0.43   0
  -3   3  -4    0.44    0.58   0
  -3   3  -4    0.92    0.56   0
   3   3   4    1.34    0.51   0
  -3  -3  -4    1.58    0.49   0
  -4   3  -4    2.73    0.48   0
   4   3   4    2.65    0.51   0
  -4  -3  -4    3.03    0.48   0
  -4   3  -4    2.66    0.52   0
   5   3   4    8.48    0.48   0
  -5   3  -4    8.27    0.68   0
  -5   3  -4    8.66    0.64   0
  -5  -3  -4    6.72    0.45   0
  -5   4   4    0.87    0.56   0
  -5   4   4    1.04    0.57   0
  -5  -4   4    0.42    0.40   0
   5   4  -4    0.46    0.40   0
   4   4  -4    0.15    0.50   0
  -4   4   4    0.12    0.36   0
  -4  -4   4    0.72    0.50   0
  -4   4   4    0.47    0.45   0
   3   4  -4  201.01    1.21   0
  -3  -4   4  210.37    1.22   0
   3  -4  -4  183.64    1.19   0
  -3   4   4  214.29    1.33   0
  -2   4   4    2.60    0.34   0
  -2  -4   4    1.77    0.36   0
   2  -4  -4    2.66    0.44   0
   2   4  -4    2.23    0.35   0
  -1   4   4    0.96    0.45   0
   1  -4  -4    0.43    0.43   0
   1   4  -4    0.69    0.34   0
  -1  -4   4    0.68    0.34   0
   0  -4   4   80.84    0.90   0
   0   4   4   84.00    0.86   0
   0   4  -4   84.19    1.01   0
   0  -4  -4   86.34    0.88   0
   1  -4   4   52.48    0.86   0
   1   4   4   54.11    0.66   0
  -1   4  -4   53.73    0.88   0
  -1  -4  -4   49.92    0.63   0
  -2   4  -4    5.62    0.64   0
   2   4   4    4.42    0.39   0
  -2  -4  -4    5.49    0.51   0
   2  -4   4    4.94    0.50   0
  -3   4  -4    1.60    0.50   0
  -3   4  -4    1.91    0.59   0
  -3  -4  -4    1.89    0.49   0
   3   4   4    1.60    0.49   0
  -4   4  -4   -0.06    0.52   0
   4   4   4   -0.35    0.50   0
  -4  -4  -4    0.78    0.51   0
  -4   4  -4    0.55    0.53   0
  -5  -4  -4    0.07    0.55   0
  -5   4  -4   -0.21    0.60   0
  -5   4  -4    0.27    0.69   0
   5   4   4    0.10    0.55   0
   4   5  -4    4.81    0.56   0
  -4   5   4    4.13    0.56   0
  -4  -5   4    3.08    0.55   0
  -4   5   4    2.86    0.55   0
  -3  -5   4    0.87    0.50   0
   3  -5  -4    1.18    0.33   0
   3   5  -4    0.81    0.50   0
  -3   5   4    1.89    0.47   0
  -2   5   4   22.18    0.62   0
   2  -5  -4   22.16    0.62   0
   2   5  -4   22.46    0.67   0
  -2  -5   4   22.27    0.65   0
   1   5  -4    8.93    0.56   0
   1  -5  -4    9.26    0.51   0
  -1   5   4    8.03    0.54   0
  -1  -5   4    8.47    0.54   0
   0   5   4    0.36    0.34   0
   0  -5  -4    0.21    0.43   0
   0   5  -4    0.15    0.51   0
   0  -5   4    0.64    0.33   0
  -1   5  -4    4.89    0.53   0
  -1  -5  -4    4.66    0.48   0
   1   5   4    4.86    0.38   0
   1  -5   4    4.92    0.59   0
   2  -5   4    0.06    0.44   0
  -2  -5  -4   -0.27    0.47   0
   2   5   4    0.40    0.35   0
  -2   5  -4    0.22    0.59   0
  -3  -5  -4    5.15    0.53   0
  -3   5  -4    5.39    0.66   0
   3   5   4    6.40    0.52   0
  -4   5  -4    0.65    0.68   0
   4   5   4    0.23    0.38   0
  -4   5  -4    1.04    0.63   0
  -4  -5  -4    0.92    0.54   0
   3   6  -4    0.28    0.36   0
  -3  -6   4   -0.11    0.37   0
  -3   6   4    0.09    0.54   0
   3  -6  -4    0.20    0.50   0
  -2  -6   4    0.71    0.52   0
   2  -6  -4    0.10    0.47   0
  -2   6   4    0.71    0.33   0
   2   6  -4    0.82    0.38   0
   1   6  -4    0.33    0.49   0
  -1  -6   4   -0.12    0.48   0
  -1   6   4    0.49    0.33   0
   1  -6  -4    0.83    0.44   0
   0  -6   4    2.58    0.47   0
   0  -6  -4    2.03    0.47   0
   0   6  -4    2.85    0.50   0
   0   6   4    2.41    0.36   0
   1   6   4    1.84    0.51   0
   1  -6   4    1.40    0.47   0
  -1  -6  -4    2.07    0.49   0
  -1   6  -4    1.81    0.50   0
  -2   6  -4    0.07    0.52   0
   2  -6   4    0.25    0.49   0
  -2  -6  -4   -0.25    0.47   0
   2   6   4    0.41    0.35   0
  -3   6  -4    0.50    0.53   0
  -3  -6  -4    1.08    0.50   0
   3   6   4    0.39    0.52   0
   2  -7  -4    2.15    0.53   0
  -2  -7   4    2.57    0.57   0
   2   7  -4    1.65    0.43   0
  -2   7   4    3.40    0.55   0
  -1   7   4   -0.00    0.35   0
   1  -7  -4    0.14    0.50   0
   1   7  -4   -0.27    0.51   0
  -1  -7   4   -0.05    0.51   0
   0  -7   4    0.32    0.48   0
   0   7   4    0.45    0.35   0
   0   7  -4    0.23    0.50   0
   0  -7  -4    0.78    0.49   0
   1   7   4    7.59    0.46   0
  -1   7  -4    8.61    0.62   0
  -1  -7  -4    4.96    0.40   0
   1  -7   4    8.98    0.61   0
   2   7   4    0.40    0.39   0
  -2  -7  -4    1.08    0.50   0
  -2   7  -4    1.10    0.68   0
   2  -7   4    1.05    0.65   0
   0   8  -4    0.45    0.56   0
   0  -8  -4    0.13    0.55   0
   0  -8   4    0.27    0.40   0
   0   8   4    0.26    0.41   0
  -5   0   5    0.04    0.34   0
  -5   0   5    0.25    0.35   0
  -3   0   5  212.56    1.22   0
  -3   0   5  112.15    0.88   0
  -1   0   5   77.28    1.04   0
  -1   0   5   78.44    1.23   0
   1   0   5 9999.99   13.53   0
  -1   0  -5 9859.04   13.72   0
  -3   0  -5    8.72    0.56   0
   3   0   5    8.86    0.53   0
  -5   0  -5   17.05    0.64   0
  -5   1   5   -0.07    0.37   0
  -5  -1   5   -0.02    0.34   0
  -5  -1   5   -0.22    0.31   0
  -5   1   5    0.24    0.50   0
   4   1  -5   24.23    0.60   0
  -4   1   5   22.05    0.49   0
  -4  -1   5   21.73    0.60   0
  -4   1   5   23.10    0.62   0
   3   1  -5    9.02    0.54   0
  -3  -1   5    7.88    0.41   0
  -3   1   5    8.76    0.53   0
  -3   1   5    7.27    0.39   0
  -2   1   5   -0.15    0.34   0
   2   1  -5    0.50    0.51   0
  -2   1   5   -0.01    0.51   0
  -2  -1   5   -0.04    0.37   0
   1  -1  -5  436.58    2.28   0
  -1  -1   5  435.58    2.30   0
  -1   1   5  467.63    2.29   0
   1   1  -5  457.48    2.34   0
   0  -1   5 1982.62    8.26   0
   0   1  -5 2222.99    8.45   0
   0   1   5 2305.27    5.70   0
   0  -1  -5 2138.26    5.67   0
  -1   1  -5   66.31    1.82   0
   1   1   5   70.42    1.02   0
  -1  -1  -5   68.50    1.01   0
  -1   1  -5   72.23    1.77   0
   2   1   5   53.18    0.76   0
  -2   1  -5   53.58    1.00   0
  -2  -1  -5   54.15    0.86   0
   2  -1   5   53.36    0.98   0
  -3   1  -5   41.25    0.77   0
   3   1   5   40.33    0.61   0
  -3  -1  -5   41.09    0.62   0
  -4  -1  -5    1.57    0.38   0
   4   1   5    1.30    0.48   0
  -4   1  -5    1.10    0.32   0
  -4   1  -5    1.74    0.51   0
  -5   1  -5   11.59    0.61   0
  -5  -1  -5    9.10    0.43   0
  -5   1  -5   10.67    0.58   0
   5   1   5   10.80    0.61   0
  -5   2   5    0.73    0.50   0
  -5  -2   5    1.04    0.52   0
  -5   2   5    0.12    0.54   0
   5   2  -5    1.13    0.40   0
  -4   2   5    2.72    0.48   0
  -4   2   5    3.02    0.49   0
   4   2  -5    3.10    0.47   0
  -4  -2   5    0.80    0.37   0
  -3   2   5   44.72    0.69   0
  -3  -2   5   41.78    0.58   0
   3   2  -5   45.98    0.70   0
  -3   2   5   45.99    0.73   0
  -2  -2   5  114.85    0.94   0
   2  -2  -5  140.85    1.08   0
   2   2  -5  146.27    1.05   0
  -2   2   5  154.00    1.11   0
  -1   2   5   96.24    0.97   0
   1   2  -5   93.14    1.07   0
   1  -2  -5   93.33    1.03   0
  -1  -2   5   92.17    1.09   0
   0  -2   5   45.63    1.07   0
   0   2  -5   48.28    1.07   0
   0  -2  -5   47.88    0.87   0
   0   2   5   49.03    0.88   0
  -1  -2  -5  184.40    1.30   0
  -1   2  -5  201.71    2.34   0
   1  -2   5  174.16    2.27   0
   1   2   5  187.14    1.29   0
   2   2   5    8.18    0.59   0
  -2  -2  -5    6.74    0.58   0
  -2   2  -5    7.51    0.63   0
  -2   2  -5    7.46    0.59   0
   3   2   5    0.81    0.49   0
  -3   2  -5    0.67    0.49   0
  -3   2  -5    0.52    0.40   0
  -3  -2  -5    0.57    0.46   0
   4   2   5    2.42    0.50   0
  -4   2  -5    2.54    0.47   0
  -4   2  -5    2.92    0.52   0
  -4  -2  -5    2.33    0.49   0
   5   2   5    4.64    0.53   0
  -5   2  -5    4.94    0.56   0
  -5  -2  -5    4.03    0.55   0
  -5   2  -5    3.32    0.54   0
  -5   3   5    0.25    0.53   0
  -5   3   5    0.27    0.37   0
   5   3  -5    0.29    0.53   0
  -5  -3   5    0.12    0.38   0
  -4  -3   5    0.35    0.37   0
  -4   3   5   -0.21    0.47   0
   4   3  -5    0.53    0.50   0
  -4   3   5    0.47    0.47   0
  -3   3   5   46.19    0.73   0
  -3  -3   5   44.54    0.75   0
   3   3  -5   44.28    0.71   0
  -2   3   5    1.86    0.44   0
   2  -3  -5    1.80    0.43   0
   2   3  -5    1.95    0.35   0
  -2  -3   5    1.72    0.52   0
  -1  -3   5   98.27    1.01   0
   1  -3  -5   95.65    0.90   0
   1   3  -5  100.15    1.01   0
  -1   3   5  102.38    0.95   0
   0  -3  -5  275.35    1.53   0
   0  -3   5  275.55    1.85   0
   0   3  -5  275.09    1.88   0
   0   3   5  276.27    1.49   0
  -1   3  -5  117.54    1.48   0
  -1  -3  -5  113.49    1.01   0
   1   3   5  111.43    1.02   0
   1  -3   5  106.11    1.35   0
  -2  -3  -5  136.17    1.01   0
  -2   3  -5  135.73    1.42   0
   2   3   5  137.63    1.03   0
  -3   3  -5   -0.32    0.51   0
  -3   3  -5    0.15    0.44   0
  -3  -3  -5   -0.08    0.49   0
   3   3   5   -0.33    0.48   0
  -4   3  -5    5.05    0.54   0
  -4   3  -5    4.46    0.61   0
   4   3   5    5.05    0.53   0
  -4  -3  -5    4.16    0.52   0
  -5   3  -5    0.42    0.54   0
   5   3   5    0.37    0.40   0
  -5  -3  -5    0.33    0.56   0
  -5   3  -5    0.34    0.52   0
  -5   4   5   -0.01    0.56   0
   5   4  -5    0.03    0.40   0
  -5  -4   5   -0.08    0.41   0
  -5   4   5    0.32    0.41   0
  -4   4   5    4.01    0.40   0
  -4   4   5    4.06    0.55   0
   4   4  -5    4.85    0.39   0
  -4  -4   5    3.23    0.53   0
   3   4  -5    4.34    0.52   0
  -3  -4   5    5.03    0.53   0
  -3   4   5    3.97    0.48   0
   3  -4  -5    3.91    0.48   0
  -2   4   5  109.96    0.98   0
   2  -4  -5  105.21    0.95   0
  -2  -4   5  106.25    0.94   0
   2   4  -5  101.83    0.84   0
   1   4  -5    4.61    0.52   0
  -1  -4   5    4.43    0.51   0
   1  -4  -5    5.07    0.46   0
  -1   4   5    4.37    0.48   0
   0  -4  -5    2.33    0.34   0
   0   4  -5    2.61    0.55   0
   0  -4   5    2.08    0.49   0
   0   4   5    2.26    0.37   0
   1  -4   5   79.55    1.06   0
  -1  -4  -5   80.99    0.83   0
   1   4   5   79.67    0.85   0
  -1   4  -5   80.21    1.07   0
  -2  -4  -5    0.46    0.34   0
   2  -4   5    0.12    0.54   0
  -2   4  -5    0.19    0.59   0
   2   4   5    0.33    0.50   0
  -3  -4  -5    5.54    0.39   0
  -3   4  -5    5.53    0.53   0
  -3   4  -5    5.43    0.56   0
   3   4   5    6.04    0.51   0
  -4   4  -5    6.26    0.60   0
  -4  -4  -5    2.23    0.37   0
   4   4   5    7.21    0.53   0
  -4   4  -5    6.94    0.58   0
  -5  -4  -5    3.51    0.59   0
  -5   4  -5    2.70    0.62   0
  -5   4  -5    2.32    0.65   0
   5   4   5    2.46    0.59   0
  -4   5   5    0.42    0.53   0
  -4   5   5    0.77    0.50   0
   4   5  -5    0.73    0.50   0
  -4  -5   5    1.13    0.51   0
  -3  -5   5    7.48    0.54   0
   3  -5  -5    7.58    0.53   0
   3   5  -5    7.02    0.54   0
  -3   5   5    7.36    0.56   0
  -2  -5   5   74.38    0.87   0
   2  -5  -5   72.64    0.84   0
  -2   5   5   75.93    0.85   0
   2   5  -5   71.07    0.79   0
  -1  -5   5   50.58    0.76   0
   1   5  -5   48.55    0.77   0
   1  -5  -5   49.89    0.64   0
  -1   5   5   51.57    0.76   0
   0   5   5    2.43    0.48   0
   0  -5  -5    2.70    0.45   0
   0  -5   5    2.04    0.47   0
   0   5  -5    2.70    0.52   0
   1   5   5   -0.20    0.48   0
  -1  -5  -5    0.60    0.44   0
   1  -5   5    0.13    0.56   0
  -1   5  -5    0.02    0.51   0
   2   5   5   14.03    0.57   0
  -2  -5  -5   15.04    0.44   0
   2  -5   5   14.21    0.60   0
  -2   5  -5   15.14    0.71   0
  -3   5  -5    0.01    0.51   0
  -3   5  -5    0.29    0.48   0
   3   5   5    0.77    0.49   0
  -3  -5  -5   -0.05    0.35   0
  -4  -5  -5    1.04    0.53   0
   4   5   5    0.94    0.38   0
  -4   5  -5    0.93    0.65   0
  -4   5  -5    1.48    0.69   0
  -3  -6   5    1.51    0.39   0
   3   6  -5    2.04    0.53   0
  -3   6   5    1.33    0.52   0
   3  -6  -5    1.25    0.38   0
  -2  -6   5    2.68    0.52   0
  -2   6   5    2.57    0.49   0
   2   6  -5    2.73    0.50   0
   2  -6  -5    2.40    0.49   0
  -1   6   5    0.85    0.48   0
   1  -6  -5    1.28    0.48   0
  -1  -6   5    1.31    0.38   0
   1   6  -5    1.39    0.54   0
   0  -6   5    0.17    0.47   0
   0   6   5    0.50    0.50   0
   0   6  -5   -0.02    0.50   0
   0  -6  -5    0.46    0.45   0
   1  -6   5   13.29    0.60   0
  -1  -6  -5   12.20    0.54   0
   1   6   5   12.77    0.57   0
  -1   6  -5   12.57    0.60   0
   2   6   5    0.83    0.37   0
  -2   6  -5    0.27    0.52   0
  -2  -6  -5    1.05    0.50   0
   2  -6   5    0.46    0.50   0
  -3  -6  -5    2.41    0.55   0
   3   6   5    3.65    0.55   0
  -3   6  -5    2.62    0.70   0
  -2  -7   5   -0.14    0.54   0
  -2   7   5    0.55    0.53   0
   2  -7  -5    0.80    0.52   0
   2   7  -5    0.36    0.55   0
  -1   7   5    0.26    0.52   0
  -1  -7   5    0.60    0.52   0
   1  -7  -5    0.43    0.48   0
   1   7  -5    0.44    0.54   0
   0   7  -5    3.02    0.52   0
   0  -7   5    2.48    0.50   0
   0  -7  -5    1.91    0.36   0
   0   7   5    2.80    0.53   0
  -1   7  -5    0.59    0.53   0
  -1  -7  -5    0.31    0.35   0
   1  -7   5    0.58    0.51   0
   1   7   5    0.13    0.37   0
  -2   7  -5    0.25    0.57   0
  -2  -7  -5    0.52    0.51   0
   2   7   5    0.62    0.38   0
   2  -7   5    0.00    0.54   0
   0  -8  -5    1.44    0.56   0
   0  -8   5    0.25    0.55   0
   0   8   5    0.88    0.58   0
   0   8  -5    0.61    0.56   0
  -4   0   6    1.06    0.32   0
  -4   0   6    0.93    0.43   0
  -2   0   6  197.39    1.23   0
  -2   0   6  207.33    1.35   0
   0   0   6  168.78    2.04   0
   0   0  -6  155.60    2.04   0
  -2   0  -6    7.69    0.63   0
   2   0   6    7.17    0.62   0
   4   0   6   10.25    0.53   0
  -4   0  -6    9.83    0.54   0
  -5   1   6    0.45    0.49   0
  -5   1   6    0.47    0.50   0
  -5  -1   6    0.21    0.37   0
  -5  -1   6    0.56    0.35   0
  -4   1   6    3.63    0.51   0
  -4   1   6    3.08    0.37   0
  -4  -1   6    2.80    0.38   0
   4   1  -6    3.98    0.37   0
  -3   1   6    0.30    0.47   0
   3   1  -6    0.59    0.50   0
  -3  -1   6    0.32    0.39   0
  -3   1   6    0.14    0.42   0
  -2   1   6  196.62    1.30   0
  -2  -1   6  185.85    1.22   0
   2   1  -6  194.97    1.29   0
  -1   1   6   61.99    0.97   0
   1  -1  -6   57.71    0.87   0
   1   1  -6   59.63    0.93   0
  -1  -1   6   59.23    1.03   0
   0  -1   6  165.94    2.39   0
   0   1   6  190.43    1.71   0
   0  -1  -6  178.13    1.70   0
   0   1  -6  182.69    2.38   0
  -1   1  -6  529.88    5.27   0
   1   1   6  534.48    2.47   0
  -1  -1  -6  514.46    2.47   0
  -2   1  -6    9.34    0.69   0
   2   1   6    8.65    0.60   0
  -2  -1  -6    7.94    0.46   0
   2  -1   6    8.26    0.67   0
  -3  -1  -6    1.13    0.53   0
  -3   1  -6    2.01    0.52   0
   3   1   6    1.93    0.52   0
  -4   1  -6    0.05    0.31   0
  -4   1  -6   -0.12    0.50   0
   4   1   6   -0.31    0.36   0
  -4  -1  -6    0.27    0.36   0
   5   1   6   17.08    0.64   0
  -5   1  -6   11.79    0.47   0
  -5  -1  -6   16.23    0.65   0
  -5   1  -6   15.82    0.62   0
  -5   2   6    7.95    0.59   0
  -5   2   6    9.25    0.57   0
   5   2  -6    7.34    0.42   0
  -5  -2   6    8.06    0.59   0
  -4   2   6    1.90    0.35   0
  -4   2   6    2.47    0.51   0
   4   2  -6    2.18    0.34   0
  -4  -2   6    2.00    0.35   0
  -3   2   6    9.16    0.50   0
  -3   2   6    7.44    0.40   0
   3   2  -6    9.04    0.42   0
  -3  -2   6    8.58    0.55   0
   2  -2  -6   31.90    0.67   0
  -2   2   6   31.02    0.65   0
   2   2  -6   30.33    0.68   0
  -2  -2   6   29.87    0.57   0
  -1   2   6   11.93    0.56   0
   1  -2  -6   11.79    0.45   0
  -1  -2   6   12.11    0.65   0
   1   2  -6   12.11    0.64   0
   0   2   6  224.11    1.53   0
   0  -2  -6  216.72    1.53   0
   0  -2   6  214.46    2.05   0
   0   2  -6  221.08    2.04   0
   1   2   6   91.55    1.01   0
  -1   2  -6   96.76    1.92   0
  -1  -2  -6   87.96    0.90   0
   1  -2   6   80.98    1.86   0
  -2   2  -6 1069.58    4.30   0
   2   2   6 1006.94    2.63   0
  -2   2  -6 1005.00    4.19   0
  -2  -2  -6 1066.60    2.86   0
  -3  -2  -6   -0.10    0.36   0
   3   2   6    0.45    0.47   0
  -3   2  -6    0.09    0.51   0
  -3   2  -6    0.72    0.53   0
  -4   2  -6    0.11    0.45   0
  -4   2  -6    0.08    0.49   0
   4   2   6    0.14    0.35   0
  -4  -2  -6   -0.07    0.34   0
  -5   2  -6    2.19    0.53   0
   5   2   6    1.47    0.52   0
  -5   2  -6    1.54    0.55   0
  -5  -2  -6    1.64    0.55   0
  -5   3   6    1.29    0.54   0
  -5  -3   6    1.38    0.55   0
   5   3  -6    1.82    0.54   0
  -5   3   6    2.03    0.51   0
  -4   3   6    1.46    0.51   0
  -4  -3   6    1.08    0.51   0
  -4   3   6    1.08    0.47   0
   4   3  -6    0.73    0.35   0
   3   3  -6  144.66    0.97   0
  -3   3   6  155.53    1.10   0
  -3  -3   6   82.54    0.75   0
   3  -3  -6  139.50    1.06   0
   2   3  -6    5.16    0.54   0
  -2   3   6    5.12    0.36   0
   2  -3  -6    4.44    0.34   0
  -2  -3   6    5.48    0.55   0
   1  -3  -6  142.61    1.09   0
   1   3  -6  139.02    1.11   0
  -1   3   6  143.87    1.12   0
  -1  -3   6  141.11    1.15   0
   0  -3   6    7.77    0.60   0
   0   3   6    7.47    0.56   0
   0  -3  -6    7.32    0.53   0
   0   3  -6    8.08    0.65   0
  -1   3  -6   36.70    1.03   0
   1   3   6   35.99    0.61   0
  -1  -3  -6   35.22    0.59   0
   1  -3   6   33.62    0.88   0
  -2   3  -6   10.15    0.71   0
   2   3   6   10.70    0.47   0
  -2  -3  -6   10.69    0.42   0
  -2   3  -6   10.52    0.69   0
  -3   3  -6    1.83    0.55   0
   3   3   6    2.10    0.52   0
  -3  -3  -6    3.07    0.53   0
  -3   3  -6    1.92    0.47   0
  -4   3  -6    1.82    0.50   0
  -4   3  -6    2.13    0.51   0
   4   3   6    2.67    0.50   0
  -4  -3  -6    2.06    0.35   0
   5   3   6    1.32    0.40   0
  -5   3  -6    0.92    0.57   0
  -5  -3  -6    0.56    0.39   0
  -5   3  -6    1.70    0.67   0
  -5   4   6   -0.21    0.56   0
  -5  -4   6   -0.50    0.57   0
  -5   4   6    0.36    0.55   0
   5   4  -6   -0.19    0.41   0
   4   4  -6    0.65    0.49   0
  -4  -4   6    0.92    0.49   0
  -4   4   6    0.85    0.51   0
  -4   4   6    0.84    0.36   0
   3  -4  -6    3.69    0.48   0
  -3  -4   6    2.33    0.35   0
   3   4  -6    3.75    0.37   0
  -3   4   6    2.91    0.50   0
   2  -4  -6   21.82    0.58   0
   2   4  -6   21.30    0.61   0
  -2   4   6   21.47    0.58   0
  -2  -4   6   20.05    0.49   0
  -1  -4   6    6.33    0.53   0
   1   4  -6    6.78    0.53   0
  -1   4   6    6.39    0.52   0
   1  -4  -6    7.03    0.49   0
   0   4  -6   29.40    0.74   0
   0   4   6   30.60    0.63   0
   0  -4   6   30.53    0.72   0
   0  -4  -6   30.41    0.61   0
   1  -4   6   10.25    0.58   0
  -1   4  -6   11.05    0.65   0
   1   4   6   10.92    0.54   0
  -1  -4  -6   11.31    0.52   0
  -2  -4  -6   -0.37    0.48   0
   2   4   6   -0.04    0.35   0
  -2   4  -6    0.21    0.49   0
   2  -4   6   -0.22    0.57   0
   3   4   6    0.12    0.35   0
  -3   4  -6    0.17    0.58   0
  -3  -4  -6    0.10    0.48   0
  -3   4  -6    0.08    0.55   0
   4   4   6    6.99    0.54   0
  -4  -4  -6    6.93    0.56   0
  -4   4  -6    5.41    0.58   0
  -4   4  -6    6.52    0.55   0
  -5  -4  -6    0.83    0.43   0
  -5   4  -6    0.70    0.61   0
   5   4   6    1.47    0.42   0
  -5   4  -6    1.63    0.59   0
  -4   5   6    1.43    0.53   0
  -4   5   6    1.82    0.54   0
  -4  -5   6    1.08    0.53   0
   4   5  -6    2.68    0.41   0
   3   5  -6    2.99    0.38   0
  -3   5   6    3.34    0.50   0
   3  -5  -6    2.48    0.49   0
  -3  -5   6    2.97    0.51   0
   2  -5  -6   66.15    0.82   0
  -2   5   6   69.60    0.85   0
  -2  -5   6   68.37    0.83   0
   2   5  -6   62.75    0.74   0
  -1  -5   6   83.71    0.89   0
   1   5  -6   81.22    0.90   0
  -1   5   6   83.60    0.80   0
   1  -5  -6   86.07    0.87   0
   0   5   6    2.23    0.35   0
   0   5  -6    1.84    0.51   0
   0  -5   6    1.79    0.45   0
   0  -5  -6    2.63    0.43   0
  -1  -5  -6   13.26    0.41   0
  -1   5  -6   13.55    0.66   0
   1  -5   6   13.56    0.61   0
   1   5   6   14.14    0.55   0
  -2   5  -6    8.38    0.59   0
   2  -5   6    8.08    0.55   0
   2   5   6    6.87    0.53   0
  -2  -5  -6    8.92    0.53   0
  -3  -5  -6    2.99    0.51   0
  -3   5  -6    2.31    0.54   0
  -3   5  -6    2.91    0.64   0
   3   5   6    2.30    0.36   0
  -4  -5  -6    0.31    0.37   0
  -4   5  -6    0.32    0.68   0
   4   5   6    0.25    0.37   0
  -4   5  -6    0.12    0.65   0
  -3  -6   6    2.47    0.39   0
   3  -6  -6    3.34    0.56   0
  -3   6   6    3.66    0.59   0
   3   6  -6    2.75    0.42   0
   2   6  -6   76.15    0.92   0
  -2  -6   6   79.44    0.91   0
  -2   6   6   78.86    0.86   0
   2  -6  -6   81.62    0.93   0
  -1   6   6    4.78    0.52   0
   1  -6  -6    2.34    0.36   0
  -1  -6   6    4.86    0.40   0
   1   6  -6    5.42    0.53   0
   0   6   6    9.94    0.54   0
   0  -6  -6   10.13    0.52   0
   0   6  -6    8.71    0.43   0
   0  -6   6   10.85    0.54   0
   1  -6   6    3.96    0.50   0
  -1   6  -6    3.85    0.54   0
  -1  -6  -6    4.23    0.48   0
   1   6   6    4.43    0.49   0
   2   6   6   11.17    0.56   0
  -2  -6  -6   12.61    0.55   0
   2  -6   6   12.64    0.73   0
  -2   6  -6   13.03    0.65   0
  -3   6  -6   -0.16    0.65   0
  -3   6  -6    0.49    0.66   0
  -3  -6  -6    0.13    0.52   0
   3   6   6    0.49    0.54   0
   2   7  -6    0.82    0.53   0
  -2  -7   6    0.19    0.37   0
  -2   7   6    0.58    0.54   0
   2  -7  -6    0.58    0.52   0
  -1   7   6   -0.20    0.52   0
  -1  -7   6    0.01    0.51   0
   1  -7  -6    0.29    0.50   0
   1   7  -6    1.00    0.50   0
   0   7  -6    0.07    0.52   0
   0  -7   6   -0.00    0.51   0
   0  -7  -6    0.43    0.49   0
   0   7   6    0.90    0.53   0
  -1   7  -6    7.67    0.65   0
   1  -7   6    5.65    0.60   0
   1   7   6    6.08    0.57   0
  -1  -7  -6    6.48    0.42   0
  -2   7  -6   -0.18    0.66   0
   2  -7   6    0.16    0.50   0
   2   7   6   -0.38    0.37   0
  -2  -7  -6    0.61    0.53   0
   0   8  -6    0.54    0.58   0
   0  -8  -6    0.51    0.55   0
   0   8   6   -0.00    0.59   0
   0  -8   6    0.46    0.58   0
  -5   0   7   24.43    0.54   0
  -5   0   7   24.14    0.68   0
  -3   0   7   50.52    0.68   0
  -3   0   7   47.12    0.62   0
  -1   0   7 1163.40    3.70   0
  -1   0  -7 2419.38    6.64   0
   1   0   7 2537.60    6.61   0
   3   0   7   39.73    0.65   0
  -3   0  -7   40.54    0.76   0
   5   0   7    2.37    0.53   0
  -5   0  -7    2.54    0.39   0
  -5   1   7    2.83    0.55   0
  -5   1   7    3.15    0.37   0
  -5  -1   7    3.99    0.53   0
  -5  -1   7    3.62    0.37   0
  -4  -1   7   12.18    0.57   0
  -4   1   7    8.41    0.42   0
  -4   1   7   12.18    0.53   0
  -3   1   7    6.49    0.41   0
  -3  -1   7    6.91    0.54   0
   3   1  -7    6.62    0.50   0
  -3   1   7    6.67    0.46   0
  -2   1   7  778.70    2.39   0
  -2  -1   7  777.45    2.43   0
   2   1  -7  797.53    2.39   0
   1   1  -7   46.87    0.91   0
   1  -1  -7   45.66    0.86   0
  -1  -1   7   47.32    0.94   0
  -1   1   7   46.88    0.77   0
   0  -1  -7    1.57    0.63   0
   0  -1   7    1.05    0.80   0
   0   1   7    1.24    0.66   0
   0  -1   7    1.13    0.64   0
  -1   1  -7  154.14    3.11   0
  -1  -1  -7  159.72    1.35   0
   1   1   7  159.85    1.35   0
   1  -1   7  174.47    3.06   0
   2  -1   7  535.95    2.81   0
   2   1   7  526.80    2.13   0
  -2   1  -7  519.62    2.81   0
  -2  -1  -7  527.14    2.16   0
   3  -1   7    0.37    0.59   0
   3   1   7    0.14    0.49   0
  -3   1  -7    0.35    0.50   0
  -3  -1  -7    0.07    0.50   0
  -4  -1  -7    5.82    0.54   0
   4   1   7    4.10    0.54   0
  -4   1  -7    4.40    0.47   0
  -4   1  -7    4.86    0.52   0
  -5   1  -7    0.88    0.48   0
  -5   1  -7    1.25    0.51   0
  -5  -1  -7    1.22    0.53   0
   5   1   7    0.58    0.37   0
   5   2  -7   18.45    0.65   0
  -5   2   7   20.35    0.69   0
  -5  -2   7   19.43    0.66   0
  -5   2   7   17.46    0.53   0
  -4   2   7    0.24    0.37   0
  -4  -2   7    0.53    0.49   0
   4   2  -7    0.61    0.48   0
  -4   2   7    0.53    0.45   0
  -3  -2   7    4.44    0.39   0
   3   2  -7    4.43    0.37   0
  -3   2   7    3.96    0.36   0
  -3   2   7    4.71    0.46   0
   2  -2  -7   19.07    0.48   0
   2   2  -7   18.85    0.63   0
  -2   2   7   20.52    0.49   0
  -2  -2   7   19.33    0.52   0
   1   2  -7   11.63    0.49   0
  -1   2   7   11.88    0.55   0
  -1  -2   7   11.20    0.63   0
   1  -2  -7   12.25    0.55   0
   0  -2  -7  121.16    1.15   0
   0   2   7  123.14    1.17   0
   0   2  -7  123.95    1.59   0
   0  -2   7  117.22    1.64   0
  -1   2  -7  270.01    3.92   0
  -1  -2  -7  227.84    1.37   0
   1   2   7  242.36    1.48   0
   1  -2   7  216.19    3.96   0
  -2  -2  -7    1.10    0.40   0
   2   2   7    0.41    0.61   0
  -2   2  -7    0.90    0.69   0
  -2   2  -7    1.14    0.64   0
   3   2   7   62.35    0.78   0
  -3  -2  -7   65.86    0.78   0
  -3   2  -7   63.35    1.00   0
  -3   2  -7   63.39    0.96   0
  -4  -2  -7    0.18    0.32   0
  -4   2  -7    0.54    0.49   0
   4   2   7    1.03    0.35   0
  -4   2  -7    0.60    0.44   0
   5   2   7    4.59    0.57   0
  -5   2  -7    4.83    0.54   0
  -5   2  -7    5.95    0.60   0
  -5  -2  -7    5.40    0.55   0
  -5   3   7    4.48    0.54   0
   5   3  -7    5.34    0.58   0
  -5   3   7    3.41    0.61   0
  -5  -3   7    5.20    0.58   0
  -4  -3   7    0.81    0.52   0
  -4   3   7    1.08    0.50   0
   4   3  -7    1.20    0.51   0
  -4   3   7    1.13    0.35   0
   3   3  -7    0.62    0.37   0
   3  -3  -7    0.31    0.31   0
  -3   3   7    0.50    0.46   0
  -3  -3   7    0.63    0.52   0
   2   3  -7  146.77    1.02   0
  -2  -3   7  150.11    1.10   0
   2  -3  -7  148.80    1.08   0
  -2   3   7  153.09    1.03   0
   1   3  -7   83.51    0.93   0
   1  -3  -7   84.20    0.90   0
  -1   3   7   82.13    0.83   0
  -1  -3   7   82.07    0.93   0
   0   3  -7    0.08    0.55   0
   0  -3   7   -0.09    0.53   0
   0  -3  -7   -0.12    0.32   0
   0   3   7    0.41    0.36   0
   1   3   7  240.65    1.28   0
   1  -3   7  228.95    2.26   0
  -1  -3  -7  215.38    1.20   0
  -1   3  -7  245.18    2.33   0
   2   3   7   10.37    0.60   0
  -2  -3  -7   10.39    0.42   0
  -2   3  -7   10.30    0.70   0
  -2   3  -7   10.18    0.74   0
  -3   3  -7    0.14    0.44   0
  -3   3  -7    0.20    0.51   0
  -3  -3  -7    0.25    0.49   0
   3   3   7   -0.11    0.36   0
  -4  -3  -7    1.61    0.51   0
   4   3   7    1.90    0.50   0
  -4   3  -7    1.66    0.55   0
  -4   3  -7    2.32    0.51   0
   5   3   7    2.68    0.42   0
  -5  -3  -7    2.12    0.57   0
  -5   3  -7    2.84    0.58   0
  -5   3  -7    2.10    0.61   0
   5   4  -7    0.12    0.56   0
  -5   4   7    0.16    0.39   0
  -5   4   7    0.19    0.57   0
  -5  -4   7   -0.34    0.57   0
  -4   4   7    4.31    0.41   0
   4   4  -7    3.61    0.52   0
  -4   4   7    4.22    0.55   0
  -4  -4   7    1.86    0.37   0
  -3  -4   7   20.66    0.47   0
   3   4  -7   19.09    0.46   0
   3  -4  -7   18.27    0.55   0
  -3   4   7   21.99    0.59   0
   2   4  -7    0.04    0.47   0
   2  -4  -7    0.18    0.44   0
  -2   4   7    0.39    0.45   0
  -2  -4   7   -0.23    0.51   0
  -1  -4   7   95.76    0.99   0
  -1   4   7   99.74    0.91   0
   1  -4  -7   94.98    0.82   0
   1   4  -7   91.57    0.96   0
   0   4   7    3.34    0.50   0
   0   4  -7    3.13    0.54   0
   0  -4  -7    2.62    0.47   0
   0  -4   7    3.04    0.50   0
   1  -4   7   52.41    1.03   0
   1   4   7   52.61    0.65   0
  -1  -4  -7   54.72    0.71   0
  -1   4  -7   53.28    1.02   0
  -2  -4  -7    2.59    0.49   0
  -2   4  -7    2.93    0.64   0
   2  -4   7    1.98    0.57   0
   2   4   7    2.60    0.52   0
  -3  -4  -7    5.11    0.38   0
   3   4   7   10.43    0.53   0
  -3   4  -7   10.83    0.72   0
  -3   4  -7   10.57    0.69   0
  -4   4  -7    0.34    0.52   0
   4   4   7   -0.44    0.50   0
  -4  -4  -7    0.39    0.34   0
  -4   4  -7    0.21    0.59   0
  -5   4  -7    0.43    0.57   0
  -5  -4  -7    0.48    0.58   0
  -5   4  -7    0.21    0.59   0
   5   4   7    0.43    0.41   0
   4   5  -7    0.10    0.52   0
  -4   5   7   -0.15    0.36   0
  -4   5   7    0.20    0.52   0
  -4  -5   7    0.66    0.53   0
   3  -5  -7    5.85    0.39   0
   3   5  -7    5.82    0.53   0
  -3  -5   7    6.67    0.54   0
  -3   5   7    6.69    0.52   0
  -2  -5   7   47.00    0.65   0
  -2   5   7   55.51    0.79   0
   2   5  -7   52.08    0.81   0
   2  -5  -7   57.47    0.81   0
  -1  -5   7   23.25    0.63   0
   1  -5  -7   21.31    0.49   0
   1   5  -7   21.66    0.52   0
  -1   5   7   25.05    0.51   0
   0   5   7    5.07    0.37   0
   0  -5   7    4.88    0.50   0
   0   5  -7    5.53    0.53   0
   0  -5  -7    5.64    0.47   0
   1  -5   7   -0.02    0.47   0
  -1  -5  -7    0.51    0.44   0
  -1   5  -7    0.33    0.51   0
   1   5   7   -0.07    0.34   0
  -2  -5  -7    8.42    0.51   0
   2  -5   7    7.56    0.64   0
   2   5   7    8.26    0.41   0
  -2   5  -7    7.86    0.60   0
   3   5   7    0.21    0.38   0
  -3   5  -7    0.16    0.61   0
  -3  -5  -7    0.11    0.49   0
  -3   5  -7   -0.03    0.48   0
   4   5   7    0.10    0.38   0
  -4  -5  -7    0.93    0.52   0
  -4   5  -7    0.41    0.54   0
  -4   5  -7    0.55    0.65   0
  -3  -6   7    1.81    0.37   0
   3  -6  -7    3.66    0.43   0
  -3   6   7    4.18    0.57   0
   3   6  -7    5.22    0.53   0
  -2   6   7    9.41    0.45   0
  -2  -6   7    8.27    0.57   0
   2   6  -7    9.21    0.56   0
   2  -6  -7    8.57    0.57   0
  -1   6   7    2.47    0.49   0
   1  -6  -7    2.64    0.50   0
  -1  -6   7    2.22    0.36   0
   1   6  -7    1.44    0.35   0
   0  -6   7    2.93    0.50   0
   0  -6  -7    3.83    0.50   0
   0   6  -7    2.79    0.52   0
   0   6   7    2.75    0.53   0
   1   6   7    1.41    0.36   0
   1  -6   7    1.51    0.59   0
  -1   6  -7    1.96    0.53   0
  -1  -6  -7    0.87    0.45   0
  -2  -6  -7   11.46    0.56   0
   2  -6   7   11.16    0.72   0
   2   6   7   11.51    0.57   0
  -2   6  -7   11.41    0.75   0
  -3   6  -7    0.54    0.69   0
   3   6   7    0.35    0.53   0
  -3   6  -7    0.28    0.57   0
  -3  -6  -7    0.32    0.36   0
  -2   7   7    3.84    0.56   0
   2   7  -7    2.15    0.41   0
  -2  -7   7    2.82    0.54   0
   2  -7  -7    2.37    0.55   0
   1  -7  -7    0.31    0.53   0
  -1  -7   7    0.55    0.50   0
  -1   7   7    0.36    0.52   0
   1   7  -7    0.86    0.51   0
   0   7  -7    1.52    0.52   0
   0  -7   7    1.04    0.52   0
   0  -7  -7    1.19    0.50   0
   0   7   7    1.36    0.53   0
  -1   7  -7    1.47    0.54   0
  -1  -7  -7    1.55    0.52   0
   1  -7   7    1.72    0.64   0
   1   7   7    1.35    0.54   0
  -2   7  -7    3.85    0.62   0
   2   7   7    3.19    0.57   0
   2  -7   7    2.62    0.61   0
  -2  -7  -7    3.70    0.57   0
   0  -8  -7   -0.10    0.40   0
  -4   0   8    0.81    0.48   0
  -4   0   8    0.92    0.31   0
  -2   0   8  171.36    1.17   0
  -2   0   8  168.68    1.14   0
   0   0   8 1073.97    4.41   0
   0   0  -8 1031.12    4.42   0
   2   0   8   -0.16    0.52   0
  -2   0  -8    0.21    0.55   0
   4   0   8    9.30    0.56   0
  -4   0  -8    8.57    0.55   0
  -5  -1   8    2.17    0.36   0
  -5  -1   8    2.83    0.52   0
  -5   1   8    1.75    0.37   0
  -5   1   8    1.99    0.54   0
  -4  -1   8    0.11    0.49   0
  -4   1   8   -0.38    0.33   0
  -4   1   8   -0.39    0.42   0
   3   1  -8    0.02    0.34   0
  -3  -1   8    0.61    0.35   0
  -3   1   8   -0.20    0.30   0
  -3   1   8    0.30    0.47   0
  -2  -1   8  137.86    1.05   0
  -2   1   8  143.16    1.09   0
   2   1  -8  144.01    1.14   0
  -1   1   8  148.30    1.26   0
   1   1  -8  144.34    1.32   0
   1  -1  -8  138.37    1.19   0
  -1  -1   8  139.13    1.34   0
   0  -1  -8    0.32    0.57   0
   0  -1   8    0.25    0.59   0
   0   1   8   -0.18    0.60   0
   0  -1   8    0.14    0.49   0
   1   1   8    4.26    0.60   0
   1  -1   8    5.54    1.09   0
  -1  -1  -8    4.97    0.57   0
  -1   1  -8    4.72    1.05   0
  -2  -1  -8 1194.43    3.28   0
   2  -1   8 1129.50    4.23   0
   2   1   8 1142.59    3.18   0
  -2   1  -8 1131.90    4.25   0
   3  -1   8   25.79    0.70   0
   3   1   8   25.98    0.66   0
  -3   1  -8   26.39    0.71   0
  -3  -1  -8   25.91    0.66   0
  -4   1  -8    2.98    0.48   0
   4   1   8    3.82    0.54   0
  -4   1  -8    3.80    0.54   0
  -4  -1  -8    3.40    0.54   0
  -5   1  -8    4.94    0.54   0
   5   1   8    4.93    0.44   0
  -5  -1  -8    5.50    0.58   0
  -5   1  -8    4.65    0.59   0
  -5   2   8    0.85    0.52   0
  -5   2   8    0.48    0.39   0
  -5  -2   8    0.66    0.55   0
  -4   2   8    1.31    0.46   0
   4   2  -8    1.02    0.33   0
  -4   2   8    0.65    0.37   0
  -4  -2   8    1.38    0.50   0
  -3   2   8    0.37    0.41   0
  -3   2   8    0.50    0.35   0
   3   2  -8   -0.06    0.35   0
  -3  -2   8    0.08    0.49   0
   2   2  -8    0.49    0.36   0
   2  -2  -8    0.40    0.44   0
  -2   2   8    0.58    0.43   0
  -2  -2   8    0.78    0.53   0
  -1   2   8   37.44    0.70   0
  -1  -2   8   35.01    0.78   0
   1  -2  -8   35.74    0.70   0
   1   2  -8   35.92    0.76   0
   0   2  -8    2.58    0.71   0
   0  -2  -8    2.62    0.52   0
   0  -2   8    2.82    0.61   0
   0   2   8    2.78    0.40   0
  -1  -2  -8   42.92    0.68   0
   1   2   8   43.87    0.80   0
  -2  -2  -8   44.20    0.76   0
  -2   2  -8   43.99    1.14   0
  -2   2  -8   42.55    1.20   0
   2   2   8   46.19    0.79   0
  -3  -2  -8    0.95    0.49   0
   3   2   8    0.39    0.48   0
  -3   2  -8    0.55    0.56   0
  -3   2  -8    0.56    0.64   0
  -4   2  -8    1.48    0.48   0
  -4   2  -8    1.51    0.52   0
   4   2   8    1.42    0.51   0
  -4  -2  -8    0.77    0.38   0
   5   2   8    1.09    0.52   0
  -5   2  -8    1.43    0.56   0
  -5   2  -8    1.06    0.52   0
  -5  -2  -8    0.98    0.56   0
   5   3  -8    7.59    0.46   0
  -5   3   8    6.48    0.64   0
  -5   3   8    7.50    0.59   0
  -5  -3   8    7.05    0.60   0
   4   3  -8    0.08    0.35   0
  -4   3   8    0.20    0.45   0
  -4  -3   8    1.55    0.51   0
  -4   3   8    0.58    0.50   0
   3   3  -8    2.45    0.39   0
  -3  -3   8    3.05    0.55   0
   3  -3  -8    3.03    0.46   0
  -3   3   8    2.79    0.45   0
  -2   3   8  191.74    1.19   0
   2   3  -8  187.78    1.19   0
   2  -3  -8  191.75    1.18   0
  -2  -3   8  181.99    1.10   0
   1  -3  -8    0.45    0.44   0
   1   3  -8   -0.07    0.46   0
  -1   3   8    0.06    0.47   0
  -1  -3   8    0.04    0.34   0
   0  -3   8   95.12    1.21   0
   0   3  -8  101.67    1.24   0
   0  -3  -8   99.31    0.95   0
   0   3   8  101.32    0.96   0
   1  -3   8   47.70    1.22   0
  -1  -3  -8   53.47    0.75   0
   1   3   8   52.12    0.76   0
  -1   3  -8   52.25    1.30   0
  -2  -3  -8   36.57    0.58   0
  -2   3  -8   36.11    1.08   0
   2   3   8   37.32    0.69   0
  -2   3  -8   39.91    1.06   0
  -3  -3  -8    6.03    0.52   0
  -3   3  -8    5.39    0.60   0
  -3   3  -8    5.56    0.68   0
   3   3   8    5.43    0.52   0
  -4  -3  -8    0.02    0.48   0
   4   3   8    0.67    0.50   0
  -4   3  -8    0.50    0.51   0
  -4   3  -8    0.33    0.46   0
   5   3   8    1.72    0.56   0
  -5   3  -8    1.25    0.55   0
  -5   3  -8    1.06    0.57   0
  -5  -3  -8    1.05    0.39   0
  -5   4   8    2.55    0.43   0
   5   4  -8    3.81    0.59   0
  -5   4   8    2.35    0.57   0
  -5  -4   8    1.39    0.59   0
  -4   4   8    0.27    0.50   0
   4   4  -8    0.15    0.51   0
  -4  -4   8    0.10    0.34   0
  -4   4   8   -0.27    0.50   0
   3   4  -8    3.46    0.48   0
  -3   4   8    3.60    0.49   0
   3  -4  -8    3.35    0.37   0
  -3  -4   8    3.07    0.49   0
   2   4  -8  141.36    1.08   0
   2  -4  -8  152.09    1.07   0
  -2   4   8  151.98    1.02   0
  -2  -4   8   93.78    0.84   0
  -1  -4   8   41.38    0.64   0
   1  -4  -8   45.18    0.69   0
  -1   4   8   45.01    0.70   0
   1   4  -8   42.44    0.75   0
   0   4   8   43.42    0.61   0
   0  -4   8   42.65    0.82   0
   0   4  -8   41.57    0.80   0
   0  -4  -8   35.32    0.54   0
   1  -4   8   27.19    0.79   0
  -1  -4  -8   30.54    0.51   0
  -1   4  -8   28.92    0.92   0
   1   4   8   28.76    0.52   0
  -2   4  -8   20.21    0.85   0
  -2  -4  -8   21.18    0.58   0
   2   4   8   19.78    0.48   0
   2  -4   8   16.61    0.81   0
   3   4   8    0.32    0.49   0
  -3  -4  -8    0.28    0.47   0
  -3   4  -8    0.29    0.62   0
  -3   4  -8   -0.10    0.48   0
  -4  -4  -8    0.26    0.49   0
   4   4   8    0.67    0.48   0
  -4   4  -8    0.10    0.54   0
  -4   4  -8    0.05    0.62   0
  -5  -4  -8    0.64    0.58   0
  -5   4  -8    0.35    0.72   0
  -4   5   8    2.41    0.55   0
  -4  -5   8    2.54    0.55   0
  -4   5   8    3.55    0.56   0
   4   5  -8    2.15    0.55   0
   3  -5  -8   -0.12    0.46   0
  -3   5   8    0.44    0.34   0
  -3  -5   8    0.14    0.52   0
   3   5  -8    0.23    0.49   0
  -2  -5   8    7.78    0.58   0
   2  -5  -8    7.02    0.53   0
  -2   5   8    8.17    0.52   0
   2   5  -8    7.44    0.58   0
  -1   5   8  118.38    0.98   0
  -1  -5   8  121.63    1.05   0
   1   5  -8  113.68    1.01   0
   1  -5  -8  122.75    0.98   0
   0  -5   8    4.01    0.53   0
   0   5   8    3.78    0.49   0
   0  -5  -8    4.09    0.45   0
   0   5  -8    3.86    0.50   0
   1  -5   8    0.16    0.44   0
  -1  -5  -8    0.65    0.47   0
  -1   5  -8    0.04    0.63   0
   1   5   8   -0.33    0.50   0
  -2   5  -8    0.19    0.51   0
   2   5   8   -0.48    0.34   0
  -2  -5  -8    0.55    0.32   0
   2  -5   8    0.07    0.57   0
   3   5   8    2.66    0.38   0
  -3   5  -8    3.53    0.68   0
  -3   5  -8    3.66    0.67   0
  -3  -5  -8    3.05    0.37   0
  -4  -5  -8    0.16    0.53   0
  -4   5  -8    0.08    0.70   0
   4   5   8    0.03    0.38   0
  -4   5  -8    0.10    0.66   0
  -3  -6   8    1.05    0.54   0
   3  -6  -8    0.84    0.50   0
  -3   6   8    0.80    0.37   0
   3   6  -8    0.37    0.38   0
  -2  -6   8    0.46    0.53   0
  -2   6   8    0.31    0.49   0
   2   6  -8    0.81    0.51   0
   2  -6  -8    0.77    0.49   0
  -1   6   8    3.41    0.53   0
   1  -6  -8    2.12    0.36   0
  -1  -6   8    3.46    0.48   0
   1   6  -8    2.25    0.52   0
   0   6   8    3.70    0.51   0
   0   6  -8    3.70    0.52   0
   0  -6   8    2.84    0.50   0
   0  -6  -8    2.30    0.32   0
   1  -6   8    0.97    0.49   0
  -1   6  -8    1.16    0.64   0
   1   6   8    0.50    0.36   0
  -1  -6  -8    1.36    0.47   0
  -2  -6  -8    4.13    0.37   0
   2  -6   8    4.57    0.65   0
   2   6   8    3.99    0.53   0
  -2   6  -8    4.22    0.60   0
  -3   6  -8    0.20    0.66   0
  -3  -6  -8   -0.12    0.37   0
  -3   6  -8   -0.12    0.76   0
   3   6   8   -0.15    0.52   0
  -2   7   8    2.16    0.57   0
  -2  -7   8    1.43    0.54   0
   2   7  -8    1.40    0.57   0
   2  -7  -8    1.32    0.56   0
  -1   7   8    3.43    0.55   0
   1  -7  -8    2.10    0.53   0
  -1  -7   8    2.76    0.52   0
   1   7  -8    2.02    0.54   0
   0   7  -8    1.05    0.52   0
   0  -7   8    1.19    0.53   0
   0  -7  -8    0.21    0.35   0
   0   7   8    1.81    0.52   0
  -1  -7  -8   -0.33    0.51   0
   1  -7   8   -0.13    0.54   0
  -1   7  -8   -0.00    0.54   0
   1   7   8    0.68    0.49   0
  -2  -7  -8   -0.23    0.50   0
   2   7   8    0.54    0.38   0
   2  -7   8    0.05    0.63   0
  -2   7  -8    0.49    0.66   0
  -5   0   9   20.10    0.60   0
  -5   0   9   20.44    0.50   0
  -3   0   9    1.59    0.48   0
  -3   0   9    1.05    0.29   0
   1   0  -9    0.37    0.36   0
  -1   0   9    0.54    0.49   0
  -1   0  -9  250.19    2.08   0
   1   0   9  263.02    2.14   0
   3   0   9    6.26    0.52   0
  -3   0  -9    6.65    0.54   0
   5   0   9    0.02    0.49   0
  -5   0  -9    0.48    0.50   0
  -5   1   9    3.08    0.53   0
  -5   1   9    2.76    0.57   0
  -5  -1   9    3.44    0.53   0
  -5  -1   9    2.23    0.49   0
  -4  -1   9   43.25    0.65   0
  -4  -1   9   45.32    0.70   0
  -4   1   9   44.61    0.67   0
  -4   1   9   43.36    0.70   0
   3   1  -9    9.63    0.40   0
  -3   1   9   10.21    0.37   0
  -3   1   9   10.10    0.56   0
  -3  -1   9   10.39    0.54   0
   2  -1  -9    1.20    0.43   0
  -2   1   9    1.82    0.32   0
  -2  -1   9    1.30    0.36   0
   2   1  -9    2.15    0.51   0
  -1   1   9  223.65    1.46   0
   1  -1  -9  209.16    1.44   0
  -1  -1   9  206.06    1.50   0
   0  -1  -9   45.10    0.79   0
   0  -1   9   41.77    1.11   0
   0   1   9   48.08    0.90   0
   0  -1   9   44.59    1.05   0
   1   1   9   19.47    0.69   0
  -1  -1  -9   18.86    0.66   0
   1  -1   9   19.92    1.34   0
  -1   1  -9   18.12    1.27   0
  -2  -1  -9   15.39    0.61   0
   2  -1   9   14.57    0.75   0
  -2   1  -9   14.95    0.84   0
   2   1   9   15.02    0.63   0
  -3  -1  -9   85.18    0.82   0
   3   1   9   88.46    0.93   0
   3  -1   9   87.13    1.13   0
  -3   1  -9   84.68    1.06   0
  -4  -1  -9    7.18    0.57   0
   4   1   9    7.86    0.54   0
  -4   1  -9    7.87    0.58   0
   5   1   9    2.41    0.53   0
  -5   1  -9    2.17    0.51   0
  -5   1  -9    2.09    0.54   0
  -5  -1  -9    1.84    0.54   0
  -5   2   9    8.35    0.62   0
  -5   2   9    8.73    0.59   0
  -5  -2   9    8.43    0.61   0
  -4   2   9    1.61    0.36   0
   4   2  -9    5.85    0.53   0
  -4  -2   9    5.81    0.53   0
  -4   2   9    4.98    0.49   0
  -3   2   9    7.28    0.37   0
   3   2  -9    9.49    0.43   0
  -3  -2   9    4.77    0.40   0
  -3   2   9    9.45    0.38   0
   2  -2  -9   42.19    0.69   0
  -2   2   9   45.19    0.70   0
   2   2  -9   43.40    0.75   0
  -2  -2   9   42.43    0.75   0
  -1   2   9  129.35    1.03   0
  -1  -2   9  120.52    1.09   0
   1   2  -9  121.67    1.18   0
   1  -2  -9  123.40    1.00   0
   0   2  -9  432.28    2.87   0
   0   2   9  432.44    1.88   0
   0  -2   9  409.69    2.85   0
   0  -2  -9  418.60    1.90   0
   1   2   9  289.98    1.57   0
  -1  -2  -9  281.81    1.51   0
  -2  -2  -9    1.07    0.53   0
   2   2   9    0.08    0.53   0
  -2   2  -9    0.20    0.71   0
  -2   2  -9    0.15    0.62   0
  -3  -2  -9    0.62    0.34   0
  -3   2  -9    0.71    0.47   0
  -3   2  -9    0.79    0.65   0
   3   2   9    0.47    0.50   0
   4   2   9    0.62    0.50   0
  -4  -2  -9    0.32    0.34   0
  -4   2  -9   -0.08    0.44   0
  -4   2  -9    0.79    0.50   0
  -5  -2  -9    0.61    0.36   0
  -5   2  -9    0.26    0.52   0
   5   2   9   -0.19    0.36   0
  -5   2  -9    0.01    0.53   0
  -5   3   9    0.39    0.52   0
   5   3  -9   -0.11    0.39   0
  -5  -3   9   -0.04    0.39   0
  -5   3   9    0.32    0.53   0
   4   3  -9    1.56    0.51   0
  -4   3   9    1.46    0.48   0
  -4  -3   9    1.96    0.52   0
  -4   3   9    3.66    0.50   0
   3  -3  -9   38.14    0.66   0
  -3   3   9   40.14    0.59   0
  -3  -3   9   20.90    0.50   0
   3   3  -9   40.15    0.70   0
   2  -3  -9    4.34    0.47   0
  -2  -3   9    4.63    0.55   0
   2   3  -9    4.12    0.38   0
  -2   3   9    4.14    0.48   0
   1  -3  -9   26.01    0.60   0
   1   3  -9   25.38    0.66   0
  -1   3   9   26.52    0.52   0
  -1  -3   9   26.22    0.67   0
   0  -3   9   14.18    0.76   0
   0   3   9   14.11    0.56   0
   0   3  -9   12.95    0.67   0
   0  -3  -9   14.06    0.53   0
   1   3   9   15.77    0.48   0
  -1  -3  -9   15.98    0.56   0
   1  -3   9   14.89    0.92   0
  -1   3  -9   14.93    0.99   0
  -2  -3  -9   10.30    0.52   0
   2   3   9    9.38    0.53   0
  -2   3  -9   10.97    0.86   0
  -2   3  -9    9.97    0.95   0
  -3   3  -9   17.93    0.77   0
  -3  -3  -9   17.70    0.57   0
  -3   3  -9   16.90    0.79   0
   3   3   9   17.17    0.56   0
  -4  -3  -9    0.51    0.33   0
   4   3   9    0.84    0.49   0
  -4   3  -9    0.61    0.60   0
  -4   3  -9    0.47    0.52   0
  -5  -3  -9    0.48    0.54   0
  -5   3  -9    0.31    0.54   0
  -5   3  -9    0.09    0.58   0
   5   3   9   -0.07    0.54   0
  -5  -4   9    0.40    0.58   0
  -5   4   9    0.17    0.57   0
  -4   4   9    0.99    0.50   0
  -4   4   9    0.69    0.49   0
   4   4  -9    1.63    0.50   0
  -4  -4   9    0.28    0.37   0
   3   4  -9    1.26    0.47   0
   3  -4  -9    1.63    0.46   0
  -3  -4   9    2.05    0.50   0
  -3   4   9    1.54    0.50   0
   2  -4  -9  142.75    1.03   0
   2   4  -9  131.50    1.00   0
  -2   4   9  146.29    1.07   0
  -2  -4   9  136.99    1.08   0
   1  -4  -9   14.32    0.51   0
  -1   4   9   13.71    0.42   0
   1   4  -9   13.20    0.47   0
  -1  -4   9   13.55    0.60   0
   0   4   9   69.44    0.71   0
   0  -4   9   67.43    1.03   0
   0   4  -9   69.46    0.98   0
   0  -4  -9   71.69    0.78   0
   1  -4   9   50.04    1.02   0
  -1  -4  -9   55.66    0.72   0
  -1   4  -9   53.68    1.15   0
   1   4   9   55.93    0.74   0
  -2  -4  -9   77.96    0.72   0
  -2   4  -9   79.20    1.51   0
   2   4   9   77.42    0.74   0
  -2   4  -9   77.24    1.52   0
   3   4   9    0.65    0.49   0
  -3  -4  -9    0.01    0.48   0
  -3   4  -9    0.14    0.64   0
  -3   4  -9    0.35    0.69   0
  -4  -4  -9    0.51    0.35   0
  -4   4  -9    0.81    0.64   0
  -4   4  -9    0.51    0.59   0
   4   4   9    0.43    0.49   0
   4   5  -9    1.04    0.53   0
  -4  -5   9    1.92    0.54   0
  -4   5   9    3.26    0.55   0
   3  -5  -9    1.25    0.35   0
   3   5  -9    1.40    0.38   0
  -3   5   9    1.63    0.47   0
  -3  -5   9    1.68    0.51   0
  -2  -5   9   -0.12    0.53   0
   2  -5  -9    0.25    0.46   0
   2   5  -9   -0.24    0.50   0
  -2   5   9    0.18    0.48   0
  -1  -5   9   42.11    0.76   0
  -1   5   9   45.81    0.73   0
   1   5  -9   41.34    0.76   0
   1  -5  -9   44.19    0.71   0
   0   5   9    8.90    0.52   0
   0   5  -9    7.23    0.58   0
   0  -5   9    7.04    0.64   0
   0  -5  -9    7.38    0.47   0
   1  -5   9    0.15    0.45   0
  -1  -5  -9    1.07    0.32   0
   1   5   9    0.51    0.49   0
  -1   5  -9    0.40    0.61   0
   2  -5   9   11.93    0.76   0
   2   5   9   13.48    0.45   0
  -2  -5  -9   12.79    0.55   0
  -2   5  -9   12.56    0.81   0
  -3  -5  -9    5.77    0.53   0
  -3   5  -9    5.73    0.74   0
   3   5   9    5.23    0.40   0
  -3   5  -9    5.10    0.73   0
  -4   5  -9    0.29    0.68   0
  -4  -5  -9    0.31    0.38   0
  -4   5  -9    0.14    0.79   0
   4   5   9   -0.08    0.54   0
  -3  -6   9    1.30    0.54   0
   3  -6  -9    1.57    0.52   0
   3   6  -9    0.66    0.53   0
  -3   6   9    1.45    0.53   0
  -2   6   9    7.87    0.56   0
  -2  -6   9    6.77    0.55   0
   2   6  -9    7.97    0.56   0
   2  -6  -9    7.62    0.52   0
  -1   6   9    0.52    0.52   0
  -1  -6   9    0.48    0.48   0
   1   6  -9   -0.17    0.51   0
   1  -6  -9   -0.03    0.47   0
   0   6   9    1.76    0.51   0
   0  -6   9    1.76    0.51   0
   0   6  -9    2.00    0.51   0
   0  -6  -9    1.28    0.34   0
   1   6   9    2.48    0.35   0
   1  -6   9    2.63    0.62   0
  -1  -6  -9    2.28    0.47   0
  -1   6  -9    2.18    0.65   0
   2  -6   9    0.06    0.61   0
   2   6   9    0.16    0.51   0
  -2  -6  -9    0.11    0.35   0
  -2   6  -9   -0.03    0.68   0
  -3   6  -9    1.05    0.82   0
  -3  -6  -9    1.39    0.53   0
   3   6   9    1.33    0.54   0
  -3   6  -9    1.00    0.72   0
  -2   7   9    2.17    0.57   0
  -2  -7   9    1.88    0.55   0
   2   7  -9    1.13    0.55   0
   2  -7  -9    1.13    0.56   0
  -1   7   9    4.74    0.56   0
   1   7  -9    4.10    0.56   0
   1  -7  -9    2.71    0.37   0
  -1  -7   9    4.58    0.55   0
   0   7  -9    0.35    0.54   0
   0  -7  -9    0.99    0.51   0
   0  -7   9    1.44    0.63   0
   0   7   9    1.30    0.51   0
   1   7   9    1.86    0.54   0
   1  -7   9    3.23    0.56   0
  -1   7  -9    2.64    0.70   0
  -1  -7  -9    2.82    0.56   0
   2  -7   9    0.31    0.69   0
  -2   7  -9    0.08    0.69   0
   2   7   9   -0.05    0.37   0
  -2  -7  -9    1.10    0.52   0
  -4   0  10    4.87    0.45   0
  -4   0  10    5.28    0.50   0
  -2   0  10   20.26    0.63   0
  -2   0  10   19.54    0.56   0
   0   0  10   36.51    0.88   0
   0   0 -10   36.81    0.89   0
  -2   0 -10  427.10    2.20   0
   2   0  10  409.86    2.17   0
   4   0  10   10.54    0.56   0
  -4   0 -10   11.23    0.59   0
  -5  -1  10    0.89    0.51   0
  -5   1  10    0.46    0.51   0
  -5  -1  10    0.55    0.51   0
  -5   1  10    0.82    0.53   0
  -4   1  10    4.45    0.37   0
  -4  -1  10    1.43    0.36   0
  -4  -1  10    4.95    0.46   0
  -4   1  10    5.69    0.48   0
  -3   1  10   58.06    0.76   0
  -3  -1  10   58.06    0.76   0
  -3   1  10   60.18    0.70   0
  -2   1  10    0.23    0.42   0
  -2  -1  10   -0.02    0.50   0
   2  -1 -10    0.20    0.42   0
  -1  -1  10   24.47    0.65   0
  -1  -1  10   24.20    0.73   0
  -1   1  10   27.55    0.66   0
   1  -1 -10   26.19    0.66   0
   0  -1 -10    1.93    0.50   0
   0  -1  10    2.11    0.61   0
   0  -1  10    1.90    0.59   0
   0   1  10    2.12    0.40   0
   1   1  10   73.74    0.99   0
  -1   1 -10   68.88    1.90   0
  -1  -1 -10   72.72    0.91   0
   1  -1  10   79.38    2.01   0
  -2   1 -10    1.35    0.72   0
  -2  -1 -10    0.84    0.51   0
   2  -1  10    1.38    0.59   0
   2   1  10    1.16    0.50   0
   3  -1  10   26.14    0.75   0
   3   1  10   25.98    0.66   0
  -3  -1 -10   26.38    0.56   0
  -3   1 -10   28.25    0.85   0
   4   1  10    1.60    0.46   0
  -4   1 -10    1.22    0.51   0
  -4  -1 -10    1.89    0.48   0
  -5   1 -10    0.67    0.51   0
   5   1  10    0.54    0.53   0
  -5   1 -10    0.41    0.53   0
  -5  -1 -10    0.48    0.52   0
  -5   2  10   13.20    0.64   0
  -5  -2  10   11.22    0.47   0
  -5  -2  10   13.68    0.63   0
  -5   2  10   14.53    0.49   0
  -4  -2  10    7.59    0.54   0
   4   2 -10    6.04    0.39   0
  -4   2  10    7.41    0.52   0
  -4   2  10    6.70    0.49   0
  -3   2  10    4.11    0.48   0
  -3  -2  10    4.46    0.37   0
   3   2 -10    3.65    0.50   0
  -3   2  10    3.15    0.31   0
   2  -2 -10  138.14    1.02   0
   2   2 -10  135.91    1.07   0
  -2   2  10  140.09    0.98   0
  -2  -2  10  135.06    1.08   0
  -1   2  10 2061.24    3.96   0
   1   2 -10 1939.08    4.37   0
  -1  -2  10 1918.09    4.29   0
   1  -2 -10 2026.00    3.93   0
   0   2 -10   32.56    0.94   0
   0   2  10   32.53    0.61   0
   0  -2  10   30.67    0.94   0
   0  -2 -10   33.19    0.68   0
   1   2  10   19.03    0.66   0
  -1  -2 -10   18.37    0.62   0
  -2  -2 -10  111.16    0.92   0
  -2   2 -10  120.02    2.02   0
   2   2  10  112.29    0.93   0
  -2   2 -10  112.29    2.00   0
  -3  -2 -10   48.25    0.74   0
   3   2  10   47.29    0.66   0
  -3   2 -10   45.32    0.92   0
  -3   2 -10   46.75    1.07   0
  -4  -2 -10    1.11    0.37   0
   4   2  10    1.08    0.52   0
  -4   2 -10    0.93    0.52   0
  -4   2 -10    0.51    0.46   0
  -5  -2 -10   -0.60    0.50   0
  -5   2 -10    0.02    0.65   0
   5   2  10   -0.45    0.52   0
  -5   2 -10    0.44    0.55   0
   5   3 -10    1.34    0.56   0
  -5   3  10    1.62    0.56   0
  -5   3  10    1.44    0.54   0
  -5  -3  10    1.95    0.39   0
  -4   3  10    1.59    0.48   0
   4   3 -10    1.63    0.37   0
  -4   3  10    0.98    0.51   0
  -4  -3  10    1.60    0.52   0
  -3  -3  10    3.32    0.39   0
  -3   3  10    3.24    0.47   0
   3   3 -10    3.97    0.52   0
   3  -3 -10    3.07    0.34   0
  -2   3  10   55.87    0.71   0
   2   3 -10   55.12    0.77   0
  -2  -3  10   54.03    0.79   0
   2  -3 -10   53.56    0.63   0
   1   3 -10    3.03    0.48   0
  -1   3  10    3.73    0.36   0
  -1  -3  10    3.46    0.51   0
   1  -3 -10    3.40    0.33   0
   0  -3  10    0.59    0.63   0
   0   3  10    1.07    0.49   0
   0   3 -10    0.84    0.51   0
   0  -3 -10    1.32    0.32   0
   1  -3  10    0.17    0.72   0
   1   3  10   -0.09    0.51   0
  -1   3 -10    0.22    0.82   0
  -1  -3 -10    0.03    0.46   0
  -2   3 -10    4.44    1.03   0
  -2  -3 -10    3.76    0.48   0
  -2   3 -10    4.01    1.05   0
   2   3  10    3.96    0.38   0
  -3   3 -10    2.51    0.58   0
  -3  -3 -10    2.08    0.46   0
   3   3  10    2.99    0.50   0
  -3   3 -10    2.43    0.62   0
  -4  -3 -10    0.09    0.34   0
   4   3  10    0.39    0.49   0
  -4   3 -10    0.54    0.59   0
  -4   3 -10    0.42    0.62   0
  -5  -3 -10   -0.09    0.41   0
  -5   3 -10    0.67    0.67   0
  -5   3 -10    1.13    0.69   0
   5   3  10    1.40    0.55   0
  -4   4  10    1.90    0.50   0
  -4   4  10    1.33    0.55   0
   4   4 -10    1.86    0.34   0
  -4  -4  10    1.48    0.53   0
   3   4 -10    1.14    0.47   0
   3  -4 -10    1.53    0.33   0
  -3  -4  10    1.85    0.48   0
  -3   4  10    2.18    0.48   0
   2  -4 -10   42.17    0.67   0
   2   4 -10   37.87    0.70   0
  -2  -4  10   37.96    0.71   0
  -2   4  10   39.00    0.67   0
  -1   4  10    5.82    0.48   0
   1   4 -10    4.19    0.52   0
   1  -4 -10    5.11    0.33   0
  -1  -4  10    5.03    0.53   0
   0   4  10    0.23    0.31   0
   0  -4  10    0.15    0.49   0
   0   4 -10    0.36    0.61   0
   0  -4 -10    0.00    0.42   0
   1   4  10    3.69    0.49   0
   1  -4  10    3.28    0.58   0
  -1   4 -10    3.02    0.69   0
  -1  -4 -10    3.84    0.44   0
  -2   4 -10   19.07    1.10   0
  -2  -4 -10   20.21    0.60   0
   2   4  10   20.14    0.61   0
  -2   4 -10   19.64    1.11   0
  -3  -4 -10   -0.20    0.34   0
  -3   4 -10    0.19    0.59   0
  -3   4 -10    0.18    0.71   0
   3   4  10    0.42    0.48   0
  -4  -4 -10    1.16    0.52   0
   4   4  10    1.21    0.51   0
  -4   4 -10    1.33    0.66   0
  -4   4 -10    0.74    0.77   0
   4   5 -10    8.18    0.61   0
  -4   5  10   11.20    0.61   0
  -4  -5  10    6.52    0.46   0
   3  -5 -10    2.49    0.50   0
  -3   5  10    2.82    0.49   0
   3   5 -10    1.62    0.49   0
  -3  -5  10    2.43    0.54   0
   2  -5 -10    2.74    0.49   0
   2   5 -10    2.50    0.48   0
  -2   5  10    2.41    0.51   0
  -2  -5  10    3.10    0.53   0
   1   5 -10   64.32    0.88   0
  -1  -5  10   62.49    0.84   0
   1  -5 -10   66.64    0.78   0
  -1   5  10   69.45    0.81   0
   0   5  10   19.46    0.47   0
   0   5 -10   20.41    0.70   0
   0  -5  10   20.48    0.75   0
   0  -5 -10   21.05    0.44   0
   1  -5  10    0.84    0.54   0
  -1  -5 -10    1.43    0.47   0
  -1   5 -10    0.47    0.49   0
   1   5  10    0.91    0.49   0
   2  -5  10   10.88    0.77   0
  -2  -5 -10    9.99    0.41   0
   2   5  10   11.43    0.56   0
  -2   5 -10   11.48    0.90   0
   3   5  10    6.80    0.43   0
  -3   5 -10    6.92    1.00   0
  -3  -5 -10    8.47    0.42   0
  -3   5 -10    7.22    0.91   0
   4   5  10    0.32    0.53   0
  -4  -5 -10   -0.37    0.51   0
  -4   5 -10    0.37    0.81   0
  -4   5 -10   -0.07    0.80   0
  -3  -6  10   -0.04    0.51   0
   3   6 -10    0.02    0.53   0
  -3   6  10   -0.08    0.38   0
   3  -6 -10   -0.10    0.38   0
  -2  -6  10    2.88    0.54   0
   2  -6 -10    4.34    0.50   0
  -2   6  10    3.46    0.37   0
   2   6 -10    3.18    0.54   0
  -1   6  10   41.56    0.65   0
   1   6 -10   40.67    0.75   0
  -1  -6  10   42.42    0.79   0
   1  -6 -10   45.34    0.71   0
   0   6  10    0.80    0.46   0
   0  -6  10   -0.06    0.48   0
   0   6 -10    0.16    0.61   0
   0  -6 -10    0.19    0.33   0
  -1  -6 -10    0.39    0.34   0
  -1   6 -10    0.58    0.53   0
   1  -6  10    0.43    0.60   0
   1   6  10    0.44    0.37   0
  -2  -6 -10    0.61    0.47   0
  -2   6 -10    0.73    0.66   0
   2  -6  10    0.81    0.62   0
   2   6  10    1.04    0.50   0
  -3  -6 -10    0.17    0.51   0
  -3   6 -10    0.35    0.91   0
  -3   6 -10   -0.10    0.91   0
   3   6  10    0.38    0.54   0
  -2   7  10    4.00    0.61   0
   2   7 -10    5.10    0.59   0
  -2  -7  10    2.28    0.41   0
   2  -7 -10    3.05    0.57   0
  -1   7  10    0.06    0.35   0
  -1  -7  10    0.13    0.53   0
   1  -7 -10    0.11    0.48   0
   1   7 -10    0.21    0.39   0
   0  -7 -10    5.03    0.54   0
   0   7  10    6.31    0.56   0
   0   7 -10    6.62    0.60   0
   0  -7  10    5.02    0.58   0
   1  -7  10    0.03    0.65   0
  -1  -7 -10    0.58    0.51   0
  -1   7 -10   -0.03    0.53   0
   1   7  10    0.85    0.53   0
  -2  -7 -10    0.75    0.52   0
  -2   7 -10    0.37    0.73   0
   2   7  10    0.73    0.40   0
   2  -7  10    0.65    0.70   0
  -5   0  11    1.40    0.51   0
  -5   0  11    0.41    0.33   0
  -3   0  11    2.27    0.35   0
  -3   0  11    2.77    0.32   0
   1   0 -11    2.60    0.35   0
  -1   0  11    2.79    0.35   0
   1   0  11   45.09    1.05   0
  -1   0 -11   44.42    0.94   0
   3   0  11   36.08    0.73   0
  -3   0 -11   36.71    0.75   0
   5   0  11    1.88    0.53   0
  -5   0 -11    2.14    0.53   0
  -5  -1  11    9.89    0.46   0
  -5  -1  11   11.45    0.58   0
  -5   1  11    9.27    0.58   0
  -5   1  11   12.66    0.56   0
  -4  -1  11   29.02    0.50   0
  -4   1  11   26.37    0.49   0
  -4  -1  11   10.11    0.41   0
  -4   1  11   32.00    0.58   0
  -3   1  11   12.23    0.48   0
  -3  -1  11   14.11    0.57   0
  -3  -1  11   12.62    0.48   0
  -3   1  11   14.11    0.55   0
  -2   1  11   23.05    0.48   0
  -2  -1  11   19.97    0.51   0
   2  -1 -11   21.52    0.47   0
  -2  -1  11   21.85    0.56   0
  -1  -1  11  157.12    1.33   0
  -1   1  11  164.83    1.22   0
  -1  -1  11  155.38    1.28   0
   1  -1 -11  157.86    1.20   0
   0  -1  11  227.94    1.99   0
   0  -1 -11  223.77    1.53   0
   0   1  11  231.33    1.54   0
   0  -1  11  199.36    1.94   0
   1   1  11   18.69    0.66   0
  -1   1 -11   17.45    1.04   0
  -1  -1 -11   18.21    0.65   0
   1  -1  11   19.34    1.13   0
  -2   1 -11  749.37    3.78   0
  -2  -1 -11  735.42    2.48   0
   2   1  11  729.84    2.47   0
   2  -1  11  747.10    3.77   0
  -3  -1 -11    0.57    0.50   0
   3  -1  11    0.16    0.52   0
   3   1  11    0.31    0.51   0
  -3   1 -11    0.35    0.53   0
   4   1  11   14.79    0.60   0
  -4   1 -11   13.35    0.61   0
  -4  -1 -11   13.92    0.58   0
  -5  -1 -11    0.81    0.55   0
   5   1  11    1.38    0.55   0
  -5   1 -11    0.90    0.50   0
  -5   1 -11    1.28    0.54   0
  -5   2  11    5.76    0.57   0
  -5  -2  11    5.17    0.57   0
  -5  -2  11    5.41    0.40   0
  -5   2  11    5.21    0.56   0
   4   2 -11   10.49    0.56   0
  -4   2  11   10.95    0.54   0
  -4   2  11   10.41    0.42   0
  -4  -2  11   10.50    0.57   0
   3   2 -11    5.45    0.53   0
  -3  -2  11    5.14    0.53   0
  -3   2  11    4.92    0.33   0
   2  -2 -11   28.14    0.51   0
  -2   2  11   30.22    0.52   0
  -2  -2  11   30.00    0.66   0
   2   2 -11   28.67    0.56   0
  -1   2  11   34.79    0.73   0
   1   2 -11   31.50    0.74   0
  -1  -2  11   32.17    0.76   0
   1  -2 -11   31.13    0.60   0
   0  -2  11   66.59    1.22   0
   0   2  11   74.01    0.87   0
   0  -2 -11   72.88    0.85   0
  -1  -2 -11   53.86    0.70   0
   1   2  11   57.57    0.82   0
  -2   2 -11   67.04    1.92   0
  -2  -2 -11   68.79    0.84   0
   2   2  11   68.62    0.83   0
  -2   2 -11   71.90    1.85   0
  -3  -2 -11  236.42    1.35   0
   3   2  11  232.99    1.34   0
  -3   2 -11  226.80    1.99   0
  -3   2 -11  235.84    2.02   0
  -4  -2 -11    0.59    0.36   0
   4   2  11    0.01    0.50   0
  -4   2 -11   -0.18    0.51   0
  -4   2 -11    0.20    0.57   0
  -5  -2 -11    0.98    0.57   0
   5   2  11    1.21    0.52   0
  -5   2 -11    0.52    0.71   0
  -5   2 -11    0.89    0.56   0
   5   3 -11    7.83    0.58   0
  -5   3  11    6.11    0.60   0
  -5   3  11    3.15    0.41   0
  -5  -3  11    1.16    0.39   0
  -4   3  11    9.58    0.41   0
   4   3 -11    9.42    0.53   0
  -4   3  11    7.08    0.41   0
  -4  -3  11    8.45    0.56   0
   3   3 -11    0.45    0.46   0
  -3  -3  11    0.00    0.48   0
   3  -3 -11    0.23    0.43   0
  -3   3  11    0.06    0.30   0
  -2   3  11   27.42    0.50   0
   2   3 -11   28.00    0.54   0
   2  -3 -11   27.74    0.50   0
  -2  -3  11   28.18    0.65   0
   1   3 -11    3.23    0.51   0
   1  -3 -11    2.92    0.44   0
  -1   3  11    3.52    0.47   0
  -1  -3  11    3.12    0.52   0
   0  -3  11   18.59    0.73   0
   0  -3 -11   19.01    0.56   0
   0   3  11   18.92    0.48   0
   0   3 -11   18.34    0.79   0
   1   3  11   84.16    0.88   0
  -1  -3 -11   83.34    0.85   0
  -2  -3 -11   19.19    0.56   0
   2   3  11   18.56    0.56   0
  -3   3 -11   13.05    0.82   0
  -3  -3 -11   14.01    0.53   0
  -3   3 -11   12.33    0.81   0
   3   3  11   12.47    0.43   0
  -4  -3 -11    3.07    0.50   0
  -4   3 -11    1.74    0.60   0
   4   3  11    2.29    0.51   0
  -4   3 -11    1.80    0.64   0
  -5  -3 -11    0.14    0.57   0
   5   3  11    0.00    0.39   0
  -5   3 -11    0.07    0.55   0
  -5   3 -11    0.66    0.70   0
  -4   4  11   15.51    0.63   0
  -4   4  11   16.55    0.63   0
  -4  -4  11   12.86    0.58   0
   4   4 -11   13.93    0.58   0
  -3  -4  11    4.26    0.47   0
   3   4 -11    3.97    0.50   0
   3  -4 -11    4.33    0.50   0
  -3   4  11    5.55    0.48   0
   2  -4 -11   44.89    0.66   0
   2   4 -11   42.10    0.63   0
  -2   4  11   47.38    0.69   0
  -2  -4  11   22.68    0.52   0
  -1   4  11   -0.41    0.31   0
   1  -4 -11    0.54    0.42   0
   1   4 -11   -0.52    0.50   0
  -1  -4  11    0.28    0.48   0
   0  -4  11    0.82    0.47   0
   0   4 -11    1.17    0.61   0
   0   4  11    1.22    0.49   0
   0  -4 -11    0.61    0.31   0
   1   4  11   -0.49    0.49   0
  -1   4 -11    0.47    0.72   0
   1  -4  11    0.51    0.64   0
  -1  -4 -11    0.18    0.33   0
  -2  -4 -11    7.00    0.55   0
   2   4  11    8.13    0.54   0
  -3  -4 -11    1.22    0.49   0
   3   4  11    1.37    0.49   0
  -3   4 -11    0.96    0.81   0
  -3   4 -11    0.76    0.89   0
  -4  -4 -11    0.34    0.37   0
  -4   4 -11    1.92    0.71   0
   4   4  11    0.85    0.52   0
  -4   4 -11    1.67    0.76   0
   4   5 -11    0.58    0.39   0
  -4   5  11    0.94    0.53   0
  -4  -5  11    0.24    0.38   0
   3  -5 -11    0.59    0.47   0
  -3   5  11    0.00    0.49   0
   3   5 -11    0.75    0.51   0
  -3  -5  11    0.85    0.53   0
   2  -5 -11    2.45    0.47   0
   2   5 -11    1.98    0.52   0
  -2   5  11    1.57    0.37   0
  -2  -5  11    2.50    0.52   0
   1   5 -11   72.57    0.93   0
  -1  -5  11   73.42    0.93   0
   1  -5 -11   75.78    0.84   0
  -1   5  11   77.82    0.76   0
   0   5  11   30.49    0.53   0
   0  -5  11   31.12    0.76   0
   0  -5 -11   30.28    0.50   0
   0   5 -11   28.13    0.77   0
   1  -5  11   14.93    0.77   0
  -1   5 -11   15.16    0.81   0
  -1  -5 -11   16.65    0.55   0
   1   5  11   15.66    0.58   0
  -2  -5 -11    5.66    0.51   0
  -2   5 -11    5.47    0.91   0
   2   5  11    5.46    0.39   0
  -3  -5 -11   16.47    0.61   0
  -3   5 -11   15.06    1.59   0
   3   5  11   15.48    0.61   0
  -3   5 -11   15.99    1.58   0
  -4  -5 -11    0.22    0.53   0
  -4   5 -11    0.22    0.98   0
   4   5  11    0.18    0.56   0
  -4   5 -11    0.26    1.07   0
  -3  -6  11    1.24    0.51   0
   3   6 -11    0.25    0.40   0
  -3   6  11    0.73    0.54   0
   3  -6 -11    0.35    0.52   0
   2   6 -11    0.14    0.50   0
  -2  -6  11    0.35    0.50   0
   2  -6 -11    0.21    0.50   0
  -2   6  11    0.71    0.50   0
  -1  -6  11   16.70    0.63   0
   1  -6 -11   19.04    0.57   0
  -1   6  11   19.86    0.61   0
   1   6 -11   15.83    0.62   0
   0   6  11   11.90    0.55   0
   0   6 -11   11.05    0.60   0
   0  -6  11   11.08    0.59   0
   0  -6 -11   12.24    0.53   0
   1  -6  11    7.62    0.67   0
  -1   6 -11    6.45    0.71   0
  -1  -6 -11    6.78    0.39   0
   1   6  11    7.42    0.42   0
   2  -6  11    0.04    0.71   0
  -2  -6 -11    0.44    0.48   0
  -2   6 -11    0.12    0.75   0
   2   6  11    0.72    0.51   0
  -3  -6 -11    0.45    0.52   0
   3   6  11   -0.29    0.37   0
  -2   7  11    2.50    0.56   0
   2   7 -11    2.31    0.59   0
  -2  -7  11    2.05    0.58   0
   2  -7 -11    1.79    0.39   0
  -1   7  11    0.42    0.53   0
   1  -7 -11    0.44    0.38   0
  -1  -7  11    1.41    0.55   0
   1   7 -11    1.36    0.55   0
   0   7  11    6.02    0.57   0
   0  -7 -11    5.02    0.54   0
   0   7 -11    6.05    0.64   0
   0  -7  11    5.80    0.61   0
   1  -7  11    0.84    0.62   0
  -1   7 -11    1.13    0.55   0
  -1  -7 -11    0.63    0.54   0
   1   7  11    1.45    0.40   0
   2  -7  11    0.16    0.78   0
  -2  -7 -11   -0.02    0.37   0
  -2   7 -11   -0.22    0.70   0
   2   7  11    0.68    0.54   0
  -4   0  12    4.92    0.34   0
  -4   0  12    5.09    0.51   0
  -2   0  12  110.50    0.89   0
  -2   0  12  134.30    1.01   0
   0   0  12  255.58    1.78   0
   0   0 -12  259.29    1.81   0
  -2   0 -12   90.97    1.11   0
   2   0  12   85.84    1.10   0
   4   0  12   26.15    0.67   0
  -4   0 -12   20.92    0.53   0
  -5   1  12    6.21    0.53   0
  -5  -1  12    5.11    0.55   0
  -5   1  12    4.94    0.40   0
  -5  -1  12    3.35    0.40   0
  -4   1  12    8.79    0.38   0
  -4   1  12   30.63    0.57   0
  -4  -1  12    3.94    0.39   0
  -4  -1  12   29.24    0.61   0
  -3   1  12   22.14    0.45   0
  -3   1  12   21.49    0.48   0
  -3  -1  12    4.71    0.39   0
  -3  -1  12   21.13    0.54   0
  -2  -1  12   22.71    0.64   0
  -2  -1  12   24.36    0.59   0
   2  -1 -12   23.08    0.57   0
  -2   1  12   24.40    0.57   0
  -1  -1  12  928.43    3.00   0
  -1  -1  12  985.35    3.05   0
  -1   1  12 1069.51    3.01   0
   1  -1 -12  996.51    2.91   0
   0   1  12   43.49    0.77   0
   0  -1 -12   42.42    0.75   0
   0  -1  12   42.71    1.00   0
   1   1  12    2.12    0.51   0
  -1  -1 -12    2.15    0.35   0
  -1   1 -12    1.93    0.68   0
   1  -1  12    2.27    0.71   0
  -2   1 -12   10.84    0.77   0
  -2  -1 -12   12.13    0.58   0
   2  -1  12   11.09    0.79   0
   2   1  12   10.45    0.60   0
  -3  -1 -12   76.13    0.89   0
   3  -1  12   73.27    1.05   0
   3   1  12   73.62    0.89   0
  -3   1 -12   74.85    1.08   0
  -4  -1 -12    0.14    0.37   0
   4   1  12    0.84    0.49   0
  -4   1 -12    0.46    0.53   0
  -5  -1 -12    0.44    0.55   0
   5   1  12    0.15    0.37   0
  -5   1 -12    0.15    0.49   0
  -5   1 -12    0.59    0.57   0
  -5   2  12   -0.07    0.58   0
  -5  -2  12    0.96    0.54   0
  -5   2  12    0.44    0.50   0
  -5  -2  12    1.32    0.51   0
  -4   2  12   23.47    0.61   0
  -4  -2  12   21.98    0.64   0
  -4   2  12   23.86    0.59   0
   3   2 -12    3.07    0.51   0
  -3  -2  12    3.13    0.53   0
  -3   2  12    2.91    0.44   0
   2  -2 -12   55.22    0.64   0
  -2   2  12   56.24    0.72   0
  -2  -2  12   55.70    0.78   0
   2   2 -12   55.89    0.78   0
  -1   2  12  228.15    1.32   0
   1   2 -12  215.66    1.43   0
   1  -2 -12  223.40    1.30   0
  -1  -2  12  217.94    1.49   0
   0   2  12  120.65    1.04   0
   0  -2  12  110.52    1.52   0
   0  -2  12  111.19    1.48   0
   0  -2 -12  115.76    0.97   0
   1   2  12    3.36    0.41   0
  -1  -2 -12    3.25    0.51   0
  -2  -2 -12   12.48    0.53   0
   2   2  12   13.04    0.46   0
  -3  -2 -12    7.63    0.42   0
   3   2  12    7.92    0.56   0
  -3   2 -12    7.63    0.68   0
  -3   2 -12    7.23    0.74   0
  -4  -2 -12    3.64    0.51   0
   4   2  12    3.60    0.53   0
  -4   2 -12    3.60    0.66   0
  -4   2 -12    3.65    0.62   0
  -5  -2 -12    0.10    0.55   0
   5   2  12    0.80    0.55   0
  -5   2 -12    0.53    0.67   0
  -5   2 -12    0.26    0.69   0
  -5   3  12    3.84    0.59   0
  -5   3  12    4.68    0.59   0
  -5  -3  12    2.86    0.61   0
  -4  -3  12   11.27    0.58   0
   4   3 -12   10.39    0.44   0
  -4   3  12   11.03    0.58   0
  -4   3  12   12.32    0.55   0
  -3   3  12    3.75    0.45   0
   3   3 -12    3.99    0.50   0
   3  -3 -12    3.73    0.35   0
  -3  -3  12    3.73    0.50   0
  -2   3  12   25.02    0.47   0
   2  -3 -12   23.10    0.49   0
  -2  -3  12   23.57    0.52   0
   2   3 -12   23.27    0.61   0
   1   3 -12   20.29    0.62   0
   1  -3 -12   21.66    0.56   0
  -1   3  12   24.19    0.58   0
  -1  -3  12   21.29    0.65   0
   0   3 -12  102.51    1.30   0
   0   3  12  105.72    0.86   0
   0  -3 -12  103.94    0.85   0
   0  -3  12  100.16    1.30   0
   1   3  12    0.37    0.49   0
  -1  -3 -12   -0.16    0.45   0
  -2  -3 -12    1.51    0.45   0
   2   3  12    1.45    0.48   0
  -3  -3 -12    0.11    0.46   0
   3   3  12   -0.18    0.34   0
  -3   3 -12    0.19    0.71   0
  -3   3 -12    0.16    0.65   0
  -4  -3 -12    1.07    0.52   0
  -4   3 -12    0.87    0.61   0
   4   3  12    1.29    0.53   0
  -4   3 -12    1.11    0.64   0
  -5  -3 -12    1.63    0.58   0
   5   3  12    0.71    0.57   0
  -5   3 -12    0.87    0.70   0
  -5   3 -12    1.37    0.74   0
  -4   4  12    6.16    0.43   0
   4   4 -12    5.42    0.55   0
  -4  -4  12    5.04    0.56   0
  -4   4  12    1.95    0.37   0
   3   4 -12    2.79    0.37   0
   3  -4 -12    3.39    0.49   0
  -3  -4  12    2.82    0.51   0
  -3   4  12    3.53    0.50   0
   2  -4 -12   39.62    0.67   0
   2   4 -12   37.69    0.69   0
  -2   4  12   42.57    0.67   0
  -2  -4  12   36.52    0.61   0
   1  -4 -12   25.06    0.55   0
  -1   4  12   22.58    0.57   0
  -1  -4  12   22.58    0.66   0
   1   4 -12   20.89    0.60   0
   0   4 -12  246.66    1.84   0
   0  -4  12  252.24    1.87   0
   0   4  12  256.70    1.28   0
   0  -4 -12  266.37    1.30   0
   1   4  12   13.58    0.59   0
  -1   4 -12   11.67    0.92   0
   1  -4  12   12.21    0.86   0
  -1  -4 -12   14.05    0.53   0
  -2  -4 -12    1.85    0.35   0
   2   4  12    4.15    0.54   0
  -3  -4 -12    4.64    0.51   0
   3   4  12    4.12    0.51   0
  -4  -4 -12    2.25    0.52   0
   4   4  12    1.71    0.41   0
  -4   4 -12    2.29    0.79   0
  -4   4 -12    2.08    0.81   0
   4   5 -12    0.86    0.54   0
  -4   5  12    0.73    0.55   0
  -4  -5  12    1.69    0.55   0
   3  -5 -12    4.46    0.53   0
   3   5 -12    4.21    0.54   0
  -3   5  12    4.29    0.51   0
  -3  -5  12    3.99    0.55   0
   2  -5 -12    2.86    0.37   0
  -2   5  12    4.16    0.49   0
   2   5 -12    3.32    0.37   0
  -2  -5  12    3.94    0.54   0
  -1  -5  12  211.94    1.41   0
   1  -5 -12  144.92    0.94   0
  -1   5  12  229.40    1.25   0
   1   5 -12  199.15    1.40   0
   0   5  12    1.01    0.51   0
   0   5 -12    0.58    0.51   0
   0  -5  12    0.91    0.51   0
   0  -5 -12    0.76    0.32   0
   1   5  12    8.85    0.54   0
   1  -5  12    8.75    0.70   0
  -1   5 -12    8.75    0.83   0
  -1  -5 -12    7.24    0.37   0
  -2  -5 -12   13.96    0.45   0
   2   5  12   13.69    0.47   0
   3   5  12   10.41    0.58   0
  -3  -5 -12   10.02    0.57   0
  -4  -5 -12    0.08    0.38   0
   4   5  12   -0.03    0.39   0
  -3  -6  12    0.42    0.40   0
  -3   6  12   -0.15    0.54   0
   3   6 -12    0.80    0.54   0
   3  -6 -12    0.49    0.50   0
  -2  -6  12   -0.05    0.37   0
   2   6 -12    0.34    0.51   0
  -2   6  12    0.13    0.51   0
   2  -6 -12    0.17    0.36   0
  -1   6  12    9.60    0.55   0
   1  -6 -12   10.11    0.54   0
   1   6 -12    8.99    0.56   0
  -1  -6  12    9.35    0.57   0
   0   6  12    1.44    0.48   0
   0   6 -12    0.45    0.65   0
   0  -6  12    0.22    0.63   0
   0  -6 -12    0.22    0.47   0
   1  -6  12    0.04    0.58   0
  -1  -6 -12   -0.02    0.33   0
  -1   6 -12   -0.16    0.61   0
   1   6  12    0.33    0.48   0
  -2   6 -12    0.03    0.91   0
  -2  -6 -12    0.10    0.49   0
   2   6  12    0.22    0.36   0
  -3  -6 -12    1.04    0.37   0
   3   6  12    0.53    0.38   0
  -2  -7  12    0.69    0.56   0
  -2   7  12    0.04    0.40   0
   2   7 -12    0.58    0.56   0
   2  -7 -12   -0.28    0.41   0
  -1   7  12    1.26    0.55   0
   1  -7 -12    0.56    0.49   0
   1   7 -12    1.41    0.54   0
  -1  -7  12   -0.11    0.54   0
   0   7  12    3.73    0.42   0
   0  -7 -12    1.90    0.37   0
   0   7 -12    3.66    0.58   0
   0  -7  12    3.09    0.58   0
   1  -7  12    1.15    0.67   0
  -1   7 -12    1.29    0.67   0
  -1  -7 -12    1.98    0.50   0
   1   7  12    1.35    0.54   0
  -2  -7 -12    0.30    0.36   0
  -2   7 -12    0.04    0.92   0
   2   7  12    0.84    0.54   0
  -5   0  13    1.02    0.34   0
  -5   0  13    1.11    0.34   0
  -3   0  13  123.12    0.95   0
  -3   0  13  133.06    1.01   0
  -1   0  13   70.90    0.86   0
   1   0 -13   65.86    0.85   0
   1   0  13  524.53    2.68   0
  -1   0 -13  513.72    2.61   0
  -3   0 -13  142.64    1.23   0
   3   0  13  138.34    1.23   0
  -5   0 -13    0.73    0.57   0
   5   0  13    0.80    0.57   0
  -5   1  13   -0.19    0.34   0
  -5  -1  13    0.75    0.54   0
  -5  -1  13   -0.05    0.36   0
  -5   1  13   -0.19    0.48   0
  -4  -1  13   28.16    0.50   0
  -4   1  13   29.82    0.61   0
  -4   1  13   28.72    0.63   0
  -4  -1  13   26.81    0.65   0
  -3   1  13   -0.06    0.31   0
  -3   1  13    0.27    0.34   0
  -3  -1  13    0.08    0.44   0
  -3  -1  13    0.21    0.34   0
  -2  -1  13    6.52    0.36   0
  -2  -1  13    5.99    0.54   0
   2  -1 -13    5.97    0.35   0
  -2   1  13    6.26    0.47   0
  -1  -1  13   27.32    0.69   0
  -1   1  13   28.30    0.56   0
   1  -1 -13   26.50    0.55   0
  -1  -1  13   26.68    0.55   0
   0   1  13  473.23    2.06   0
   0  -1  13  459.56    2.61   0
   0  -1 -13  445.58    2.01   0
   1  -1  13   40.63    1.24   0
   1   1  13   39.68    0.78   0
  -1  -1 -13   38.94    0.67   0
  -1   1 -13   36.62    1.17   0
  -2   1 -13    0.48    0.58   0
   2  -1  13    0.60    0.48   0
   2   1  13    0.06    0.49   0
  -2  -1 -13    0.32    0.48   0
  -3   1 -13  132.50    1.38   0
  -3  -1 -13  132.22    1.10   0
   3  -1  13  133.26    1.37   0
   3   1  13  134.30    1.13   0
  -4  -1 -13    0.17    0.47   0
   4  -1  13    0.43    0.50   0
   4   1  13    0.47    0.49   0
  -4   1 -13    0.46    0.51   0
  -5  -1 -13    1.04    0.54   0
  -5   1 -13    0.91    0.53   0
   5   1  13    1.54    0.57   0
  -5   1 -13    0.64    0.57   0
  -5  -2  13    7.66    0.57   0
  -5  -2  13    6.94    0.45   0
  -5   2  13    4.01    0.39   0
  -5   2  13    7.40    0.58   0
  -4   2  13    1.60    0.36   0
  -4  -2  13    1.61    0.55   0
  -4   2  13    2.53    0.47   0
  -3  -2  13   52.29    0.75   0
   3   2 -13   55.08    0.76   0
  -3   2  13   55.51    0.70   0
   2  -2 -13   76.24    0.79   0
   2   2 -13   76.74    0.77   0
  -2   2  13   81.44    0.80   0
  -2  -2  13   77.06    0.86   0
   1   2 -13    4.14    0.52   0
  -1  -2  13    4.07    0.52   0
   1  -2 -13    3.97    0.35   0
  -1   2  13    3.90    0.36   0
   0  -2 -13   68.07    0.82   0
   0   2  13   72.97    0.85   0
   0  -2  13   65.94    1.18   0
   0  -2  13   64.23    1.18   0
   1   2  13   57.90    0.73   0
  -1  -2 -13   54.54    0.69   0
  -2  -2 -13    0.41    0.46   0
   2   2  13   -0.39    0.50   0
  -3   2 -13   22.44    0.89   0
  -3  -2 -13   23.29    0.61   0
   3   2  13   21.87    0.62   0
  -3   2 -13   21.55    0.83   0
  -4  -2 -13    1.52    0.48   0
   4   2  13    1.59    0.50   0
  -4   2 -13    1.69    0.61   0
  -4   2 -13    1.24    0.52   0
  -5  -2 -13    2.11    0.55   0
  -5   2 -13    2.60    0.58   0
   5   2  13    2.17    0.43   0
  -5   2 -13    2.47    0.62   0
  -5   3  13    1.60    0.56   0
  -5   3  13    2.74    0.58   0
  -5  -3  13    1.55    0.58   0
   4   3 -13   10.11    0.56   0
  -4   3  13    9.52    0.58   0
  -4   3  13   10.02    0.44   0
  -4  -3  13    8.90    0.57   0
   3  -3 -13    6.78    0.48   0
  -3   3  13    6.40    0.38   0
   3   3 -13    6.32    0.50   0
  -3  -3  13    7.65    0.53   0
  -2   3  13   14.23    0.48   0
   2   3 -13   12.16    0.57   0
   2  -3 -13   11.74    0.38   0
  -2  -3  13   12.97    0.58   0
   1   3 -13    8.25    0.55   0
   1  -3 -13    7.84    0.37   0
  -1  -3  13    8.78    0.56   0
  -1   3  13    8.43    0.50   0
   0   3  13   46.89    0.72   0
   0   3 -13   44.75    1.00   0
   0  -3  13   43.48    0.94   0
   0  -3 -13   45.05    0.68   0
   1   3  13    5.02    0.52   0
  -1  -3 -13    5.37    0.49   0
  -2  -3 -13    2.37    0.46   0
   2   3  13    2.98    0.49   0
  -3   3 -13    6.28    1.11   0
  -3  -3 -13    3.83    0.39   0
   3   3  13    6.32    0.41   0
  -3   3 -13    6.92    1.09   0
  -4  -3 -13    6.94    0.57   0
  -4   3 -13    5.53    0.72   0
   4   3  13    5.93    0.56   0
  -4   3 -13    5.83    0.76   0
  -5  -3 -13   -0.08    0.37   0
  -5   3 -13    0.24    0.69   0
   5   3  13   -0.76    0.54   0
  -5   3 -13    0.16    0.73   0
  -4   4  13    0.85    0.53   0
  -4   4  13    0.74    0.54   0
   4   4 -13    0.34    0.51   0
  -4  -4  13    0.24    0.52   0
   3   4 -13    9.60    0.44   0
   3  -4 -13   11.55    0.51   0
  -3  -4  13   10.74    0.52   0
  -3   4  13   10.36    0.41   0
   2  -4 -13    0.39    0.45   0
   2   4 -13    0.31    0.48   0
  -2   4  13   -0.01    0.44   0
  -2  -4  13    0.47    0.49   0
   1   4 -13  146.65    1.21   0
   1  -4 -13  154.43    0.96   0
  -1   4  13  166.42    1.06   0
  -1  -4  13  155.42    1.20   0
   0  -4  13   58.81    1.00   0
   0   4 -13   57.78    1.00   0
   0   4  13   61.12    0.69   0
   0  -4 -13   61.78    0.76   0
   1   4  13   51.32    0.73   0
  -1   4 -13   48.73    1.63   0
  -1  -4 -13   46.66    0.58   0
   1  -4  13   46.19    1.61   0
  -2  -4 -13    0.15    0.33   0
   2   4  13    0.60    0.51   0
  -3  -4 -13    2.51    0.34   0
   3   4  13    4.54    0.52   0
  -4   4 -13    6.51    1.31   0
  -4  -4 -13    7.45    0.54   0
  -4   4 -13    7.39    1.29   0
   4   4  13    6.30    0.56   0
   4   5 -13    8.62    0.50   0
  -4   5  13   11.18    0.63   0
  -4  -5  13    9.85    0.62   0
   3  -5 -13    0.01    0.48   0
   3   5 -13    0.48    0.35   0
  -3   5  13    0.44    0.51   0
  -3  -5  13   -0.44    0.52   0
   2  -5 -13    0.83    0.44   0
   2   5 -13    0.74    0.49   0
  -2   5  13    0.86    0.45   0
  -2  -5  13    0.17    0.48   0
  -1  -5  13    0.62    0.51   0
   1   5 -13    0.59    0.51   0
  -1   5  13    0.51    0.35   0
   1  -5 -13    0.07    0.48   0
   0   5  13  131.46    1.01   0
   0  -5  13  128.07    1.29   0
   0   5 -13  122.03    1.29   0
   0  -5 -13   89.06    0.76   0
   1   5  13   23.19    0.50   0
   1  -5  13   22.98    0.97   0
  -1   5 -13   22.53    1.01   0
  -1  -5 -13   24.32    0.57   0
  -2  -5 -13    0.29    0.47   0
   2   5  13   -0.35    0.37   0
   3   5  13    0.99    0.52   0
  -3  -5 -13    0.53    0.36   0
  -4  -5 -13   -0.29    0.56   0
   4   5  13    0.45    0.56   0
  -3  -6  13    1.03    0.56   0
   3   6 -13    1.26    0.57   0
  -3   6  13    1.12    0.55   0
   3  -6 -13    0.44    0.54   0
   2  -6 -13    0.83    0.52   0
  -2  -6  13    0.51    0.51   0
  -2   6  13    0.53    0.52   0
   2   6 -13    1.13    0.52   0
  -1  -6  13    0.89    0.51   0
  -1   6  13    1.92    0.53   0
   1   6 -13    1.11    0.51   0
   1  -6 -13    1.56    0.35   0
   0   6  13    1.13    0.38   0
   0   6 -13    1.94    0.54   0
   0  -6  13    1.45    0.52   0
   0  -6 -13    1.64    0.46   0
  -1   6 -13    0.58    0.64   0
   1  -6  13    0.80    0.61   0
  -1  -6 -13    0.33    0.32   0
   1   6  13    1.10    0.49   0
  -2  -6 -13    0.23    0.36   0
   2   6  13    1.22    0.37   0
  -3  -6 -13    0.91    0.53   0
   3   6  13    0.37    0.56   0
   2  -7 -13    0.57    0.53   0
  -2  -7  13    1.13    0.54   0
   2   7 -13    0.69    0.55   0
  -2   7  13    0.20    0.56   0
  -1   7  13    0.69    0.38   0
   1  -7 -13    0.63    0.37   0
   1   7 -13    1.14    0.57   0
  -1  -7  13    0.91    0.53   0
   0   7  13    1.31    0.55   0
   0  -7 -13    0.99    0.35   0
   0   7 -13    0.77    0.68   0
   0  -7  13    1.52    0.53   0
  -1   7 -13    1.79    0.74   0
   1  -7  13    3.25    0.73   0
  -1  -7 -13    3.21    0.54   0
   1   7  13    3.37    0.55   0
  -2  -7 -13    0.52    0.37   0
   2   7  13    0.58    0.55   0
  -4   0  14    4.46    0.53   0
  -4   0  14    5.41    0.48   0
  -2   0  14    1.51    0.49   0
  -2   0  14    1.62    0.43   0
   0   0 -14    1.30    0.49   0
   0   0  14    0.99    0.46   0
   2   0  14   16.83    0.76   0
  -2   0 -14   17.73    0.63   0
  -4   0 -14   19.67    0.65   0
   4   0  14   18.38    0.63   0
  -5   1  14    0.33    0.51   0
  -5   1  14    0.98    0.52   0
  -5  -1  14    0.39    0.36   0
  -5  -1  14    0.17    0.52   0
  -4   1  14   26.68    0.59   0
  -4   1  14   26.14    0.62   0
  -4  -1  14   23.38    0.63   0
  -4  -1  14   23.77    0.63   0
  -3  -1  14  111.07    0.85   0
  -3   1  14  123.47    0.91   0
  -3  -1  14  119.69    0.98   0
  -3   1  14  120.50    0.94   0
  -2  -1  14    0.39    0.49   0
  -2   1  14    0.00    0.32   0
  -2  -1  14    0.14    0.29   0
   2  -1 -14    0.52    0.43   0
  -1  -1  14    2.03    0.44   0
  -1  -1  14    2.10    0.49   0
   1  -1 -14    2.21    0.31   0
  -1   1  14    2.25    0.33   0
   0  -1 -14  128.74    1.14   0
   0   1 -14  117.43    1.37   0
   0  -1  14  131.16    1.45   0
   0   1  14  132.98    1.16   0
   1  -1  14    2.39    0.71   0
   1   1  14    2.49    0.38   0
  -1  -1 -14    2.32    0.34   0
  -1   1 -14    2.54    0.60   0
  -2   1 -14    8.38    0.69   0
  -2  -1 -14    8.31    0.53   0
   2  -1  14    8.75    0.73   0
   2   1  14    8.47    0.44   0
   3  -1  14   -0.05    0.65   0
  -3   1 -14    0.72    0.56   0
  -3  -1 -14    0.66    0.51   0
   3   1  14    0.27    0.51   0
  -4   1 -14   22.65    0.71   0
  -4  -1 -14   17.26    0.49   0
   4  -1  14   21.75    0.72   0
   4   1  14   24.71    0.64   0
  -5   1 -14    0.16    0.56   0
  -5  -1 -14   -0.18    0.36   0
  -5   1 -14    0.25    0.52   0
   5   1  14    0.60    0.55   0
  -5   2  14    1.03    0.54   0
  -5  -2  14    0.27    0.38   0
  -5  -2  14    0.61    0.50   0
  -5   2  14   -0.32    0.37   0
  -4   2  14  103.88    0.93   0
  -4  -2  14   98.93    0.83   0
  -4  -2  14   95.95    0.95   0
  -4   2  14  107.51    0.88   0
  -3  -2  14   14.99    0.57   0
  -3   2  14   15.13    0.52   0
  -2   2  14   72.58    0.76   0
   2  -2 -14   70.58    0.75   0
  -2  -2  14   73.47    0.85   0
  -1  -2  14   12.32    0.58   0
  -1  -2  14   12.05    0.50   0
   1  -2 -14   13.36    0.51   0
  -1   2  14   13.35    0.52   0
   0  -2 -14  117.37    1.00   0
   0   2  14  120.83    0.96   0
   0  -2  14  112.69    1.54   0
   0  -2  14  115.00    1.46   0
   1   2  14    9.93    0.45   0
  -1  -2 -14   10.38    0.53   0
  -2  -2 -14   15.91    0.56   0
   2   2  14   15.87    0.59   0
  -3   2 -14   14.89    0.81   0
  -3  -2 -14   16.04    0.58   0
  -3   2 -14   14.97    0.77   0
   3   2  14   14.84    0.60   0
  -4   2 -14    4.39    0.57   0
  -4  -2 -14    5.13    0.53   0
   4   2  14    4.35    0.53   0
  -4   2 -14    4.08    0.64   0
  -5   2 -14   -0.11    0.54   0
  -5  -2 -14   -0.07    0.57   0
   5   2  14    0.65    0.54   0
  -5   2 -14   -0.05    0.53   0
  -5   3  14    0.57    0.40   0
  -5   3  14    0.05    0.52   0
  -5  -3  14    1.08    0.54   0
  -5  -3  14   -0.13    0.39   0
   4   3 -14   -0.03    0.35   0
  -4   3  14    0.92    0.51   0
  -4   3  14    0.05    0.47   0
  -4  -3  14    0.01    0.50   0
  -3   3  14    4.44    0.47   0
   3   3 -14    4.07    0.51   0
   3  -3 -14    4.58    0.47   0
  -3  -3  14    3.67    0.49   0
  -2   3  14    0.69    0.32   0
  -2  -3  14    0.42    0.52   0
   2   3 -14    0.24    0.47   0
   2  -3 -14    0.31    0.29   0
   1   3 -14    4.57    0.52   0
   1  -3 -14    5.52    0.33   0
  -1  -3  14    5.31    0.54   0
  -1   3  14    5.18    0.46   0
   0   3 -14   78.33    1.24   0
   0   3  14   81.12    0.76   0
   0  -3  14   75.07    1.16   0
   0  -3 -14   79.81    0.79   0
   1   3  14   29.48    0.63   0
  -1  -3 -14   29.83    0.60   0
  -2  -3 -14   18.40    0.54   0
   2   3  14   17.44    0.58   0
   3   3  14   18.92    0.49   0
  -3  -3 -14   10.39    0.43   0
  -4   3 -14    7.03    0.90   0
  -4   3 -14    7.20    0.86   0
  -4  -3 -14    4.18    0.40   0
   4   3  14    7.32    0.57   0
  -5   3 -14    0.29    0.72   0
  -5  -3 -14    0.35    0.57   0
  -5   3 -14    0.21    0.69   0
   5   3  14    0.08    0.41   0
  -4   4  14    0.73    0.51   0
  -4   4  14    0.89    0.53   0
  -4  -4  14    0.55    0.52   0
   4   4 -14    0.42    0.51   0
   3   4 -14   12.15    0.44   0
   3  -4 -14   12.64    0.43   0
  -3  -4  14   13.48    0.55   0
  -3   4  14   14.61    0.45   0
   2  -4 -14    0.09    0.30   0
   2   4 -14    0.52    0.46   0
  -2   4  14   -0.12    0.43   0
  -2  -4  14   -0.08    0.46   0
   1   4 -14   59.65    0.86   0
   1  -4 -14   64.59    0.75   0
  -1   4  14   59.77    0.65   0
  -1  -4  14   58.81    0.86   0
   0  -4  14    5.99    0.69   0
   0   4 -14    5.63    0.69   0
   0   4  14    6.38    0.51   0
   0  -4 -14    5.99    0.49   0
   1   4  14    4.63    0.52   0
  -1  -4 -14    4.19    0.47   0
  -2  -4 -14    9.30    0.52   0
   2   4  14    9.49    0.42   0
   3   4  14    0.51    0.50   0
  -3  -4 -14    1.62    0.50   0
  -4  -4 -14   -0.36    0.36   0
   4   4  14    0.04    0.52   0
   4   5 -14    1.70    0.57   0
  -4   5  14    1.30    0.57   0
  -4  -5  14    1.75    0.56   0
   3  -5 -14    3.33    0.39   0
   3   5 -14    4.33    0.42   0
  -3   5  14    5.35    0.54   0
  -3  -5  14    5.41    0.56   0
   2  -5 -14   -0.24    0.43   0
  -2   5  14   -0.11    0.44   0
   2   5 -14    0.23    0.47   0
  -2  -5  14   -0.19    0.46   0
  -1  -5  14    6.79    0.56   0
  -1   5  14    7.15    0.50   0
   1   5 -14    6.29    0.54   0
   1  -5 -14    7.09    0.49   0
   0   5  14  136.54    0.94   0
   0  -5  14  128.17    1.31   0
   0   5 -14  127.69    1.32   0
   0  -5 -14   57.35    0.65   0
   1   5  14    5.18    0.52   0
  -1   5 -14    4.82    0.80   0
   1  -5  14    4.99    0.77   0
  -1  -5 -14    4.48    0.46   0
  -2  -5 -14    6.99    0.52   0
   2   5  14    6.61    0.55   0
   3   5  14    2.11    0.53   0
  -3  -5 -14    1.22    0.50   0
  -4  -5 -14    0.33    0.58   0
   4   5  14    0.16    0.61   0
  -3  -6  14   -0.14    0.57   0
   3   6 -14    0.55    0.55   0
  -3   6  14    0.13    0.40   0
   3  -6 -14    0.27    0.54   0
   2  -6 -14    1.26    0.51   0
  -2  -6  14    1.35    0.53   0
   2   6 -14    1.10    0.39   0
  -2   6  14    1.35    0.51   0
  -1  -6  14    3.94    0.54   0
  -1   6  14    3.53    0.51   0
   1   6 -14    2.68    0.53   0
   1  -6 -14    3.91    0.49   0
   0  -6 -14   19.11    0.59   0
   0   6  14   21.48    0.62   0
   0   6 -14   17.79    0.69   0
   0  -6  14   19.79    0.71   0
   1  -6  14    7.59    0.83   0
  -1  -6 -14    8.27    0.53   0
   1   6  14    7.63    0.42   0
  -1   6 -14    6.92    0.85   0
  -2  -6 -14   -0.32    0.52   0
   2   6  14    0.55    0.53   0
  -3  -6 -14    1.00    0.56   0
   3   6  14    1.92    0.58   0
   2  -7 -14    0.89    0.55   0
  -2  -7  14    0.42    0.55   0
  -2   7  14    0.07    0.40   0
   2   7 -14    0.47    0.56   0
  -1   7  14    2.39    0.57   0
  -1  -7  14    1.04    0.58   0
   1   7 -14    1.62    0.55   0
   1  -7 -14    0.98    0.53   0
   0   7  14   -0.32    0.53   0
   0  -7 -14    0.75    0.53   0
   0   7 -14    0.15    0.55   0
   0  -7  14    0.38    0.53   0
  -1   7 -14    0.76    0.70   0
   1  -7  14    0.86    0.69   0
  -1  -7 -14    1.34    0.51   0
   1   7  14    1.12    0.40   0
  -2  -7 -14    1.08    0.40   0
   2   7  14    0.67    0.41   0
  -5   0  15    0.60    0.51   0
  -5   0  15   -0.26    0.50   0
  -3   0  15   28.23    0.63   0
  -3   0  15   28.04    0.58   0
   1   0 -15   44.17    0.67   0
  -1   0  15   47.35    0.75   0
   1   0  15   38.37    0.86   0
  -1   0 -15   40.25    0.83   0
  -3   0 -15    2.89    0.49   0
   3   0  15    2.91    0.50   0
  -5   0 -15    0.40    0.53   0
   5   0  15    0.02    0.53   0
  -5   1  15    1.14    0.50   0
  -5  -1  15    0.55    0.53   0
  -5  -1  15    1.03    0.36   0
  -5   1  15    0.83    0.38   0
  -4   1  15   -0.11    0.47   0
  -4   1  15    0.57    0.36   0
  -4  -1  15    0.54    0.50   0
  -4  -1  15    0.26    0.46   0
  -3   1  15    4.99    0.48   0
  -3   1  15    2.65    0.38   0
  -3  -1  15    5.46    0.52   0
  -3  -1  15    4.50    0.47   0
  -2  -1  15  220.96    1.29   0
   2  -1 -15  205.98    1.14   0
  -2  -1  15  217.66    1.24   0
  -2   1  15  224.86    1.24   0
  -1   1  15   67.26    0.73   0
  -1  -1  15   64.07    0.86   0
   1  -1 -15   63.19    0.78   0
  -1  -1  15   64.65    0.81   0
   0   1 -15  155.73    1.51   0
   0  -1 -15  163.30    1.18   0
   0  -1  15  168.83    1.53   0
   0   1  15  172.13    1.26   0
   1  -1  15    0.65    0.62   0
   1   1  15    0.34    0.36   0
  -1  -1 -15    1.02    0.41   0
  -1   1 -15    0.55    0.53   0
   2  -1  15   24.28    0.90   0
  -2   1 -15   24.39    0.86   0
   2   1  15   24.82    0.65   0
  -2  -1 -15   24.86    0.53   0
  -3   1 -15    1.81    0.52   0
  -3  -1 -15    1.53    0.48   0
   3  -1  15    1.54    0.52   0
   3   1  15    1.66    0.51   0
  -4   1 -15    0.32    0.54   0
  -4  -1 -15    0.36    0.48   0
   4   1  15    0.50    0.47   0
   4  -1  15    0.21    0.65   0
  -5   1 -15    0.59    0.58   0
  -5  -1 -15    0.59    0.54   0
  -5   1 -15    0.76    0.56   0
   5   1  15    0.68    0.55   0
  -5  -2  15    0.98    0.38   0
  -5   2  15    2.06    0.53   0
  -5  -2  15    1.05    0.56   0
  -5   2  15    0.98    0.54   0
  -4   2  15   21.74    0.48   0
  -4  -2  15   28.43    0.67   0
  -4  -2  15   33.33    0.63   0
  -4   2  15   31.99    0.64   0
  -3  -2  15   34.33    0.65   0
  -3   2  15   37.65    0.65   0
  -3  -2  15   31.93    0.61   0
  -2  -2  15    0.16    0.29   0
   2  -2 -15   -0.02    0.42   0
  -2   2  15    0.33    0.30   0
  -2  -2  15    0.18    0.34   0
  -1  -2  15   24.38    0.66   0
   1  -2 -15   27.62    0.58   0
  -1   2  15   26.33    0.51   0
  -1  -2  15   24.44    0.61   0
   0  -2 -15  736.37    2.27   0
   0  -2  15  758.73    3.56   0
   0  -2  15  731.98    3.62   0
   0   2  15  746.65    2.24   0
   1   2  15   -0.07    0.35   0
  -1  -2 -15    0.77    0.45   0
  -2  -2 -15    5.39    0.49   0
   2   2  15    5.31    0.53   0
  -3  -2 -15   54.59    0.68   0
  -3   2 -15   66.45    1.46   0
   3   2  15   65.68    0.83   0
  -3   2 -15   63.90    1.41   0
  -4   2 -15   26.95    0.94   0
  -4  -2 -15   29.45    0.69   0
   4   2  15   26.78    0.56   0
  -4   2 -15   25.10    0.81   0
  -5   2 -15    0.40    0.58   0
  -5  -2 -15   -0.02    0.37   0
   5   2  15    1.35    0.55   0
  -5   2 -15    0.26    0.68   0
  -5   3  15   -0.02    0.58   0
  -5   3  15    0.10    0.56   0
  -5  -3  15   -0.65    0.41   0
  -5  -3  15    0.29    0.54   0
  -4   3  15    0.11    0.35   0
  -4  -3  15   -0.08    0.35   0
  -4   3  15   -0.01    0.49   0
  -3   3  15   27.51    0.48   0
   3   3 -15   26.67    0.61   0
   3  -3 -15   26.84    0.56   0
  -3  -3  15   26.38    0.61   0
  -2   3  15    0.94    0.45   0
   2  -3 -15    1.25    0.41   0
  -2  -3  15    1.00    0.51   0
   2   3 -15    1.43    0.51   0
   1   3 -15   34.18    0.70   0
   1  -3 -15   33.95    0.60   0
  -1  -3  15   33.92    0.72   0
  -1   3  15   35.19    0.62   0
   0  -3 -15   23.04    0.47   0
   0  -3  15   28.36    0.77   0
   0   3  15   31.49    0.63   0
   0  -3  15   30.15    0.92   0
   1   3  15    1.87    0.34   0
  -1  -3 -15    1.56    0.43   0
  -2  -3 -15    0.98    0.44   0
   2   3  15    0.77    0.49   0
  -3  -3 -15    0.37    0.32   0
   3   3  15    0.43    0.53   0
  -4   3 -15    5.29    0.91   0
  -4   3 -15    5.06    0.85   0
  -4  -3 -15    5.16    0.39   0
   4   3  15    4.77    0.42   0
  -5   3 -15    0.11    0.72   0
  -5  -3 -15    0.43    0.58   0
  -4   4  15    0.18    0.34   0
   4   4 -15   -0.58    0.51   0
  -4  -4  15    0.02    0.36   0
  -4   4  15    0.14    0.35   0
  -3  -4  15    1.14    0.51   0
   3  -4 -15    0.92    0.32   0
   3   4 -15    0.83    0.37   0
  -3   4  15    0.93    0.47   0
   2  -4 -15    3.67    0.45   0
   2   4 -15    3.01    0.52   0
  -2   4  15    2.86    0.45   0
  -2  -4  15    2.84    0.51   0
   1   4 -15   23.03    0.65   0
  -1   4  15   26.10    0.49   0
  -1  -4  15   23.28    0.66   0
   1  -4 -15   24.39    0.57   0
   0  -4  15   66.37    1.14   0
   0   4  15   68.83    0.70   0
   0   4 -15   64.94    1.06   0
   0  -4 -15   69.55    0.67   0
   1   4  15   -0.01    0.37   0
  -1  -4 -15    0.22    0.32   0
  -2  -4 -15   13.36    0.54   0
   2   4  15   13.71    0.43   0
  -3  -4 -15    1.88    0.50   0
   3   4  15    2.23    0.36   0
  -4  -4 -15   -0.20    0.54   0
   4   4  15   -0.53    0.54   0
   4   5 -15    2.01    0.57   0
  -4   5  15    0.90    0.40   0
  -4  -5  15   -0.06    0.40   0
   3  -5 -15    1.48    0.36   0
   3   5 -15    1.53    0.38   0
  -3   5  15    2.91    0.49   0
  -3  -5  15    2.64    0.38   0
   2  -5 -15    0.76    0.43   0
   2   5 -15    1.25    0.50   0
  -2   5  15    0.84    0.47   0
  -2  -5  15    1.03    0.51   0
  -1  -5  15   29.62    0.71   0
   1   5 -15   28.47    0.70   0
  -1   5  15   33.94    0.60   0
   1  -5 -15   31.47    0.61   0
   0  -5 -15    2.96    0.48   0
   0   5  15    3.53    0.52   0
   0  -5  15    3.11    0.63   0
   0   5 -15    2.73    0.65   0
   1   5  15   30.23    0.64   0
  -1   5 -15   28.06    1.35   0
  -1  -5 -15   27.86    0.50   0
   1  -5  15   28.87    1.39   0
  -2  -5 -15   -0.54    0.46   0
   2   5  15    1.30    0.49   0
  -3  -5 -15    0.92    0.36   0
   3   5  15    1.15    0.38   0
  -4  -5 -15   -0.22    0.54   0
   4   5  15   -0.38    0.37   0
  -3   6  15    1.16    0.39   0
   3   6 -15    0.71    0.56   0
   3  -6 -15    0.84    0.55   0
  -3  -6  15    0.73    0.40   0
   2  -6 -15    0.08    0.49   0
  -2  -6  15    0.52    0.51   0
   2   6 -15    0.39    0.52   0
  -2   6  15    0.71    0.50   0
  -1  -6  15    0.39    0.49   0
  -1   6  15    0.14    0.48   0
   1   6 -15    0.40    0.52   0
   1  -6 -15    0.74    0.49   0
   0  -6 -15   14.51    0.55   0
   0   6  15   15.04    0.46   0
   0  -6  15   15.19    0.78   0
   0   6 -15   13.02    0.67   0
   1  -6  15    5.77    0.84   0
  -1   6 -15    5.95    0.87   0
  -1  -6 -15    6.18    0.52   0
   1   6  15    6.23    0.54   0
  -2  -6 -15    3.15    0.53   0
   2   6  15    3.06    0.53   0
  -3  -6 -15    0.51    0.54   0
   3   6  15    0.10    0.40   0
   2  -7 -15    0.34    0.41   0
  -2  -7  15    0.91    0.60   0
   2   7 -15    1.09    0.57   0
  -1   7  15    1.43    0.41   0
  -1  -7  15    1.57    0.60   0
   1   7 -15    2.06    0.58   0
   1  -7 -15    0.76    0.36   0
   0   7  15    0.98    0.53   0
   0  -7 -15    0.74    0.51   0
   0   7 -15    0.71    0.54   0
   0  -7  15    0.53    0.55   0
  -1   7 -15    1.36    0.83   0
   1  -7  15    2.10    0.82   0
  -1  -7 -15    1.08    0.54   0
   1   7  15    1.84    0.56   0
  -2  -7 -15    0.20    0.39   0
  -4   0  16    6.74    0.55   0
  -4   0  16    6.07    0.38   0
  -2   0  16    8.55    0.53   0
  -2   0  16    8.96    0.47   0
   0   0 -16  147.84    1.27   0
   0   0  16  148.14    1.23   0
  -2   0 -16   29.81    0.72   0
   2   0  16   29.72    0.82   0
  -4   0 -16    6.66    0.57   0
   4   0  16    6.56    0.56   0
  -5   1  16    0.33    0.35   0
  -5  -1  16    0.23    0.51   0
  -5   1  16    0.31    0.53   0
  -5  -1  16    0.21    0.38   0
  -4   1  16   37.08    0.57   0
  -4   1  16   38.99    0.69   0
  -4  -1  16   35.15    0.56   0
  -4  -1  16   20.02    0.48   0
  -3   1  16   -0.17    0.49   0
  -3  -1  16    0.70    0.52   0
  -3  -1  16    0.64    0.46   0
  -3   1  16    0.21    0.31   0
  -2  -1  16   53.45    0.71   0
  -2  -1  16   55.27    0.76   0
   2  -1 -16   51.09    0.65   0
  -2   1  16   55.46    0.71   0
  -1   1  16   -0.13    0.31   0
  -1  -1  16    0.08    0.44   0
   1  -1 -16    0.31    0.42   0
  -1  -1  16    0.12    0.37   0
   0   1 -16    6.72    0.53   0
   0  -1  16    9.27    0.65   0
   0  -1 -16    6.82    0.46   0
   0   1  16    6.76    0.48   0
  -1   1 -16   16.93    0.79   0
   1  -1  16   18.30    0.86   0
   1   1  16   17.24    0.59   0
  -1  -1 -16   18.84    0.56   0
  -2  -1 -16    4.31    0.49   0
   2  -1  16    4.11    0.69   0
  -2   1 -16    4.02    0.63   0
   2   1  16    4.19    0.51   0
  -3   1 -16   41.58    0.95   0
   3  -1  16   41.57    0.95   0
   3   1  16   40.78    0.75   0
  -3  -1 -16   42.36    0.74   0
  -4   1 -16    2.91    0.55   0
  -4  -1 -16    2.37    0.48   0
   4   1  16    2.53    0.54   0
   4  -1  16    2.52    0.55   0
  -5   1 -16    0.52    0.57   0
  -5  -1 -16    0.20    0.52   0
   5   1  16   -0.02    0.53   0
  -5   1 -16    0.42    0.67   0
  -5  -2  16    0.23    0.56   0
  -5   2  16    0.37    0.53   0
  -5  -2  16    0.37    0.53   0
  -5   2  16    0.33    0.53   0
  -4   2  16   27.91    0.63   0
  -4  -2  16   13.61    0.45   0
  -4   2  16   26.66    0.61   0
  -4  -2  16   24.98    0.52   0
  -3  -2  16   17.05    0.59   0
  -3   2  16   18.17    0.55   0
  -3  -2  16   15.15    0.51   0
   2  -2 -16    1.60    0.41   0
  -2   2  16    1.04    0.30   0
  -2  -2  16    0.80    0.35   0
  -2  -2  16    0.99    0.43   0
  -1  -2  16    0.00    0.41   0
  -1  -2  16    0.18    0.49   0
   1  -2 -16   -0.07    0.29   0
  -1   2  16    0.75    0.45   0
   0  -2  16   10.26    0.57   0
   0  -2 -16    9.81    0.51   0
   0  -2  16    8.72    0.63   0
   0   2  16   10.70    0.58   0
   1   2  16    1.36    0.48   0
  -1  -2 -16    1.53    0.30   0
  -2  -2 -16   25.16    0.61   0
   2   2  16   23.76    0.63   0
  -3  -2 -16   41.87    0.73   0
  -3   2 -16   40.61    1.34   0
  -3   2 -16   39.70    1.27   0
   3   2  16   40.47    0.73   0
  -4   2 -16   33.90    1.01   0
  -4  -2 -16   34.71    0.74   0
   4   2  16   35.87    0.75   0
  -4   2 -16   33.19    1.00   0
  -5   2 -16    0.11    0.59   0
  -5  -2 -16    0.29    0.41   0
  -5   2 -16    0.23    0.57   0
   5   2  16    0.82    0.55   0
  -5   3  16   -0.16    0.40   0
  -5  -3  16    0.44    0.56   0
  -4   3  16    3.57    0.53   0
  -4   3  16    3.87    0.49   0
  -4  -3  16    4.07    0.53   0
   3  -3 -16    0.73    0.32   0
  -3   3  16    0.92    0.45   0
   3   3 -16    0.95    0.49   0
  -3  -3  16    0.59    0.37   0
  -2   3  16   18.25    0.54   0
   2  -3 -16   17.24    0.53   0
  -2  -3  16   18.15    0.60   0
   2   3 -16   18.82    0.60   0
   1   3 -16    9.04    0.53   0
  -1  -3  16    7.01    0.42   0
   1  -3 -16    9.78    0.47   0
  -1   3  16    9.64    0.49   0
   0  -3  16    0.24    0.52   0
   0  -3 -16    0.12    0.43   0
   0   3  16    0.31    0.44   0
   0  -3  16    0.43    0.66   0
   1   3  16   28.89    0.52   0
  -1  -3 -16   26.97    0.49   0
  -2  -3 -16   10.75    0.52   0
   2   3  16   11.23    0.55   0
  -3  -3 -16    3.54    0.38   0
   3   3  16    4.30    0.50   0
  -4  -3 -16    1.15    0.53   0
  -4   3 -16    1.37    1.09   0
   4   3  16    2.08    0.54   0
  -4   3 -16    1.29    1.08   0
  -4   4  16    0.17    0.49   0
   4   4 -16   -0.17    0.51   0
  -4  -4  16    0.53    0.54   0
   3   4 -16   32.81    0.68   0
   3  -4 -16   35.48    0.56   0
  -3  -4  16   32.90    0.69   0
  -3   4  16   34.65    0.66   0
   2  -4 -16    2.06    0.45   0
   2   4 -16    1.86    0.48   0
  -2   4  16    1.50    0.32   0
  -2  -4  16    2.10    0.48   0
   1   4 -16   15.93    0.59   0
  -1   4  16   16.58    0.47   0
   1  -4 -16   15.44    0.53   0
  -1  -4  16   15.28    0.61   0
   0  -4 -16    5.55    0.38   0
   0  -4  16    9.31    0.61   0
   0   4  16   11.31    0.55   0
   0   4 -16   10.90    0.75   0
   1   4  16  165.42    1.12   0
  -1  -4 -16  162.13    1.09   0
  -2  -4 -16    0.51    0.31   0
   2   4  16    0.63    0.48   0
  -3  -4 -16    1.39    0.37   0
   3   4  16    3.30    0.52   0
  -4  -4 -16    0.04    0.37   0
   4   4  16    0.34    0.38   0
   4   5 -16    1.29    0.58   0
  -4   5  16    2.21    0.42   0
  -4  -5  16    1.27    0.58   0
   3  -5 -16    0.41    0.33   0
   3   5 -16    0.23    0.52   0
  -3   5  16   -0.14    0.48   0
  -3  -5  16    0.54    0.51   0
   2  -5 -16   -0.03    0.30   0
  -2   5  16    0.32    0.45   0
   2   5 -16   -0.19    0.49   0
  -2  -5  16    0.53    0.49   0
  -1  -5  16    0.56    0.51   0
   1   5 -16    0.85    0.50   0
  -1   5  16    0.39    0.44   0
   1  -5 -16   -0.02    0.31   0
   0  -5 -16   75.25    0.78   0
   0   5  16   70.24    0.72   0
   0   5 -16   62.41    1.17   0
   0  -5  16   67.69    1.15   0
   1   5  16    5.45    0.39   0
  -1  -5 -16    5.54    0.49   0
  -2  -5 -16    2.12    0.50   0
   2   5  16    0.93    0.37   0
  -3  -5 -16    1.97    0.50   0
   3   5  16    2.37    0.53   0
   3   6 -16    0.58    0.42   0
  -3   6  16    1.48    0.57   0
  -3  -6  16    1.11    0.60   0
   3  -6 -16    1.23    0.57   0
   2  -6 -16    0.34    0.34   0
  -2  -6  16    0.25    0.54   0
   2   6 -16    0.17    0.52   0
  -2   6  16    0.41    0.37   0
  -1  -6  16    0.81    0.51   0
  -1   6  16    1.10    0.34   0
   1   6 -16    1.57    0.52   0
   1  -6 -16    1.22    0.35   0
   0  -6 -16    4.10    0.49   0
   0   6  16    4.22    0.50   0
   0   6 -16    2.19    0.66   0
   0  -6  16    3.03    0.68   0
  -1   6 -16    0.28    0.84   0
  -1  -6 -16    0.16    0.48   0
   1  -6  16    0.25    0.88   0
   1   6  16    0.52    0.51   0
  -2  -6 -16   -0.11    0.51   0
   2   6  16    0.33    0.37   0
  -3  -6 -16    0.13    0.39   0
   3   6  16   -0.27    0.56   0
  -1   7  16    0.21    0.53   0
  -1  -7  16   -0.29    0.58   0
   1   7 -16    0.18    0.56   0
   1  -7 -16    0.31    0.51   0
   0   7  16    0.59    0.54   0
   0  -7 -16   -0.03    0.51   0
   0   7 -16    0.28    0.66   0
   0  -7  16    0.17    0.66   0
  -1   7 -16    2.78    0.90   0
  -1  -7 -16    2.35    0.55   0
   1   7  16    3.18    0.58   0
   1  -7  16    3.40    0.88   0
  -5   0  17    1.08    0.54   0
  -5   0  17    0.52    0.52   0
  -3   0  17   20.25    0.62   0
  -3   0  17   20.32    0.56   0
   1   0 -17  212.85    1.30   0
  -1   0  17  220.98    1.33   0
  -1   0 -17  120.86    1.21   0
   1   0  17  122.71    1.24   0
  -3   0 -17    2.35    0.52   0
   3   0  17    2.84    0.53   0
  -5   0 -17    3.03    0.62   0
   5   0  17    4.08    0.64   0
  -5   1  17    0.26    0.36   0
  -5  -1  17    0.67    0.51   0
  -5   1  17    1.03    0.53   0
  -5  -1  17    0.82    0.54   0
  -4   1  17    0.37    0.33   0
  -4  -1  17   -0.03    0.46   0
  -4  -1  17   -0.33    0.47   0
  -4   1  17    0.10    0.36   0
  -3   1  17  168.18    1.10   0
  -3  -1  17  166.29    1.01   0
  -3  -1  17  128.25    0.89   0
  -3   1  17  159.51    0.99   0
  -2  -1  17    8.01    0.46   0
  -2  -1  17    6.82    0.38   0
   2  -1 -17    8.69    0.37   0
  -2   1  17    8.62    0.46   0
  -1   1  17    2.33    0.33   0
  -1  -1  17    2.31    0.48   0
  -1  -1  17    1.99    0.42   0
   1  -1 -17    1.69    0.31   0
   0  -1  17   91.06    1.11   0
   0   1 -17   84.98    1.14   0
   0  -1 -17   89.74    0.88   0
   0   1  17   90.60    0.89   0
  -1   1 -17   11.46    0.69   0
   1  -1  17   12.67    0.76   0
   1   1  17   12.20    0.56   0
  -1  -1 -17   11.31    0.42   0
  -2  -1 -17   26.77    0.62   0
   2  -1  17   25.91    0.93   0
  -2   1 -17   26.03    0.89   0
   2   1  17   24.40    0.66   0
  -3  -1 -17    2.49    0.48   0
   3  -1  17    1.14    0.63   0
  -3   1 -17    1.94    0.62   0
   3   1  17    0.59    0.51   0
  -4   1 -17    2.24    0.54   0
  -4  -1 -17    2.23    0.52   0
   4  -1  17    2.18    0.64   0
   4   1  17    2.12    0.50   0
  -5   1 -17    0.56    0.70   0
  -5  -1 -17    0.59    0.53   0
   5   1  17    0.62    0.41   0
  -5   1 -17    0.76    0.56   0
  -5  -2  17    0.49    0.40   0
  -5   2  17    1.35    0.55   0
  -5   2  17    2.35    0.54   0
  -5  -2  17    1.51    0.56   0
  -4  -2  17    0.43    0.48   0
  -4   2  17    0.34    0.34   0
  -4  -2  17   -0.10    0.50   0
  -4   2  17    0.41    0.34   0
  -3  -2  17   24.32    0.49   0
  -3   2  17   31.66    0.60   0
  -3  -2  17   28.53    0.51   0
   2  -2 -17   49.27    0.69   0
  -2   2  17   51.55    0.69   0
  -2  -2  17   26.19    0.53   0
  -2  -2  17   48.75    0.69   0
  -1  -2  17  109.02    1.07   0
  -1  -2  17  106.63    1.01   0
  -1   2  17  113.62    0.87   0
   1  -2 -17  116.00    0.92   0
   0  -2 -17    4.97    0.48   0
   0  -2  17    4.70    0.55   0
   0   2  17    5.76    0.50   0
   0  -2  17    5.32    0.57   0
   1   2  17   54.06    0.77   0
  -1  -2 -17   52.54    0.65   0
  -2  -2 -17    2.90    0.45   0
   2   2  17    3.75    0.53   0
  -3  -2 -17    0.23    0.50   0
  -3   2 -17    0.22    0.82   0
  -3   2 -17    0.07    0.82   0
   3   2  17   -0.32    0.50   0
  -4  -2 -17    2.45    0.41   0
   4   2  17    3.72    0.56   0
  -4   2 -17    3.06    0.69   0
  -4   2 -17    2.87    0.67   0
  -5   2 -17    1.68    0.75   0
  -5  -2 -17    0.81    0.44   0
   5   2  17    1.10    0.60   0
  -5   2 -17    1.41    0.70   0
  -4   3  17    0.24    0.37   0
  -4   3  17    3.99    0.49   0
  -4  -3  17    3.50    0.36   0
  -4  -3  17    3.65    0.52   0
   3  -3 -17    0.68    0.29   0
  -3   3  17    0.83    0.46   0
  -3  -3  17    1.13    0.34   0
   2  -3 -17    6.01    0.51   0
  -2  -3  17    5.52    0.53   0
  -2   3  17    5.68    0.51   0
  -1  -3  17    4.79    0.51   0
   1  -3 -17    4.08    0.32   0
  -1   3  17    5.66    0.35   0
   0  -3 -17    0.33    0.28   0
   0   3  17    0.70    0.44   0
   0  -3  17    0.21    0.54   0
   0  -3  17    0.06    0.65   0
   1   3  17   36.70    0.65   0
  -1  -3 -17   35.73    0.53   0
  -2  -3 -17    7.53    0.51   0
   2   3  17    8.43    0.41   0
  -3  -3 -17    5.01    0.40   0
   3   3  17    6.86    0.54   0
  -4  -3 -17    5.23    0.55   0
   4   3  17    5.21    0.59   0
  -4   4  17   -0.11    0.37   0
  -4  -4  17    0.88    0.56   0
   4   4 -17    0.79    0.37   0
   3   4 -17   10.42    0.59   0
   3  -4 -17    9.86    0.42   0
  -3  -4  17    7.47    0.40   0
  -3   4  17   10.69    0.43   0
   2  -4 -17    0.12    0.29   0
   2   4 -17    0.38    0.45   0
  -2  -4  17    0.43    0.50   0
  -2   4  17   -0.28    0.32   0
   1   4 -17   35.42    0.75   0
  -1   4  17   35.83    0.56   0
   1  -4 -17   35.90    0.53   0
  -1  -4  17   32.06    0.72   0
   0  -4 -17   18.43    0.56   0
   0  -4  17   17.15    0.78   0
   0   4  17   17.67    0.45   0
   1   4  17  143.68    0.98   0
  -1  -4 -17  149.61    1.04   0
  -2  -4 -17    4.64    0.48   0
   2   4  17    4.96    0.52   0
   3   4  17    0.60    0.50   0
  -3  -4 -17    0.45    0.47   0
  -4  -4 -17    2.95    0.55   0
   4   4  17    3.48    0.56   0
   3  -5 -17    0.22    0.32   0
   3   5 -17    0.93    0.49   0
  -3   5  17    0.77    0.49   0
  -3  -5  17    0.14    0.50   0
   2  -5 -17    9.68    0.52   0
  -2   5  17    9.76    0.54   0
  -2  -5  17    5.52    0.38   0
   2   5 -17    8.95    0.43   0
  -1  -5  17   14.97    0.64   0
   1   5 -17   14.70    0.62   0
  -1   5  17   16.03    0.44   0
   1  -5 -17   16.44    0.54   0
   0  -5 -17  171.98    1.10   0
   0   5  17  165.27    1.12   0
   0   5 -17  147.78    1.69   0
   0  -5  17  152.58    1.58   0
   1   5  17    4.68    0.52   0
  -1  -5 -17    4.74    0.49   0
  -2  -5 -17    0.15    0.33   0
   2   5  17    0.81    0.50   0
  -3  -5 -17    0.20    0.35   0
   3   5  17    0.30    0.54   0
   3  -6 -17    0.38    0.55   0
   3   6 -17    0.63    0.58   0
  -3   6  17    0.10    0.55   0
  -3  -6  17    0.09    0.58   0
  -2  -6  17    0.26    0.51   0
   2  -6 -17    0.07    0.50   0
   2   6 -17    0.03    0.53   0
  -2   6  17    0.25    0.38   0
  -1  -6  17    0.84    0.56   0
  -1   6  17    1.01    0.50   0
   1   6 -17    1.37    0.55   0
   1  -6 -17    1.04    0.47   0
   0  -6 -17    2.25    0.51   0
   0   6  17    3.32    0.38   0
   0   6 -17    3.31    0.57   0
   0  -6  17    3.95    0.71   0
  -1  -6 -17    0.52    0.49   0
   1   6  17    0.05    0.52   0
  -2  -6 -17    1.13    0.37   0
   2   6  17    1.96    0.54   0
  -3  -6 -17    0.91    0.55   0
   3   6  17   -0.00    0.41   0
  -1   7  17   -0.01    0.39   0
   1   7 -17    0.32    0.56   0
  -1  -7  17    0.17    0.54   0
   1  -7 -17   -0.29    0.54   0
   0   7  17    1.12    0.56   0
   0  -7 -17    0.27    0.35   0
   0   7 -17    1.65    0.73   0
   0  -7  17    1.12    0.61   0
   1  -7  17    1.77    1.19   0
  -1  -7 -17    2.80    0.55   0
   1   7  17    2.28    0.40   0
  -4   0  18    0.37    0.49   0
  -4   0  18    0.03    0.47   0
  -2   0  18  211.85    1.14   0
  -2   0  18  216.99    1.23   0
   0   0 -18    5.49    0.35   0
   0   0  18    5.71    0.49   0
  -2   0 -18   39.74    0.79   0
   2   0  18   38.24    0.81   0
  -4   0 -18   23.82    0.73   0
   4   0  18   22.08    0.73   0
  -5   1  18    1.39    0.53   0
  -5  -1  18    0.96    0.39   0
  -5  -1  18    1.23    0.53   0
  -5   1  18    1.07    0.37   0
  -4  -1  18    0.52    0.33   0
  -4  -1  18    0.01    0.51   0
  -4   1  18   -0.21    0.51   0
  -4   1  18    0.11    0.34   0
  -3  -1  18  256.46    1.28   0
  -3   1  18  234.12    1.16   0
  -3  -1  18  253.86    1.34   0
  -3   1  18  254.99    1.28   0
  -2  -1  18   12.14    0.58   0
   2  -1 -18   11.21    0.47   0
  -2   1  18   12.26    0.39   0
  -2  -1  18   11.80    0.50   0
  -1  -1  18  111.97    0.96   0
  -1   1  18  117.48    0.91   0
   1  -1 -18  111.18    0.95   0
  -1  -1  18   69.19    0.79   0
   0  -1  18   77.09    1.01   0
   0   1 -18   68.83    0.98   0
   0  -1 -18   75.20    0.83   0
   0   1  18   76.01    0.85   0
   1  -1  18  187.36    1.86   0
   1   1  18  179.62    1.28   0
  -1   1 -18  175.69    1.82   0
  -1  -1 -18  187.21    1.25   0
  -2   1 -18    0.34    0.57   0
  -2  -1 -18    0.17    0.32   0
   2  -1  18   -0.11    0.78   0
   2   1  18    0.19    0.36   0
  -3  -1 -18   13.49    0.58   0
   3  -1  18   13.40    0.75   0
  -3   1 -18   13.61    0.73   0
   3   1  18   12.46    0.60   0
   4  -1  18    3.03    0.54   0
  -4   1 -18    3.41    0.52   0
  -4  -1 -18    2.92    0.50   0
   4   1  18    3.06    0.39   0
  -5   1 -18    0.22    0.59   0
  -5  -1 -18    0.39    0.55   0
   5   1  18    0.48    0.56   0
  -5   1 -18    0.17    0.57   0
  -5   2  18   -0.52    0.52   0
  -5  -2  18    0.31    0.56   0
  -5  -2  18    0.17    0.54   0
  -5   2  18   -0.20    0.37   0
  -4   2  18    5.98    0.53   0
  -4  -2  18    4.09    0.52   0
  -4   2  18    4.76    0.35   0
  -4  -2  18    4.35    0.37   0
  -3  -2  18    0.47    0.32   0
  -3   2  18    0.23    0.31   0
  -3  -2  18   -0.11    0.46   0
   2  -2 -18   15.46    0.41   0
  -2   2  18   16.45    0.52   0
  -2  -2  18   14.45    0.56   0
  -2  -2  18   14.71    0.43   0
   1  -2 -18   25.97    0.55   0
  -1  -2  18   23.24    0.59   0
  -1  -2  18   24.76    0.66   0
  -1   2  18   25.40    0.57   0
   0  -2 -18    3.10    0.33   0
   0  -2  18    3.29    0.55   0
   0   2  18    2.97    0.48   0
   0  -2  18    3.01    0.46   0
   1   2  18    1.66    0.36   0
  -1  -2 -18    1.97    0.32   0
  -2  -2 -18    0.40    0.31   0
   2   2  18   -0.16    0.50   0
  -3   2 -18    5.47    1.12   0
  -3   2 -18    5.71    1.09   0
  -3  -2 -18    3.53    0.34   0
   3   2  18    6.07    0.58   0
  -4  -2 -18    2.19    0.40   0
  -4   2 -18    4.83    0.82   0
   4   2  18    5.48    0.56   0
  -4   2 -18    4.93    0.70   0
  -5  -2 -18    0.51    0.41   0
  -5   2 -18    0.53    0.58   0
  -5   2 -18    0.29    0.67   0
   5   2  18   -0.04    0.42   0
  -4   3  18    0.95    0.37   0
  -4   3  18    0.49    0.36   0
  -4  -3  18   -0.04    0.34   0
  -4  -3  18    0.42    0.51   0
  -3   3  18    3.53    0.34   0
   3  -3 -18    3.78    0.34   0
  -3  -3  18    2.77    0.50   0
  -3  -3  18    3.67    0.48   0
  -2  -3  18    6.10    0.36   0
   2  -3 -18    6.78    0.38   0
  -2  -3  18    6.69    0.54   0
  -2   3  18    6.82    0.49   0
  -1  -3  18    0.30    0.39   0
  -1  -3  18    0.78    0.45   0
  -1   3  18    0.69    0.47   0
   1  -3 -18    0.48    0.32   0
   0  -3 -18    0.30    0.42   0
   0   3  18    0.55    0.31   0
   0  -3  18    0.23    0.54   0
   0  -3  18    0.19    0.56   0
   1   3  18   98.44    0.82   0
  -1  -3 -18  100.52    0.88   0
  -2  -3 -18    6.07    0.50   0
   2   3  18    6.23    0.54   0
  -3  -3 -18    1.54    0.34   0
   3   3  18    0.37    0.37   0
  -4  -3 -18   14.64    0.66   0
   4   3  18   12.71    0.54   0
  -4   4  18    2.48    0.55   0
  -4  -4  18    0.07    0.39   0
   3   4 -18    1.02    0.48   0
   3  -4 -18    0.24    0.32   0
  -3  -4  18    0.48    0.53   0
  -3   4  18    0.06    0.47   0
   2   4 -18   23.35    0.62   0
   2  -4 -18   27.26    0.57   0
  -2  -4  18   24.54    0.63   0
  -2   4  18   25.62    0.60   0
   1   4 -18   15.10    0.61   0
  -1   4  18   15.69    0.45   0
   1  -4 -18   15.73    0.42   0
  -1  -4  18   15.00    0.61   0
   0  -4  18   18.59    0.80   0
   0  -4 -18   20.92    0.57   0
   0   4  18   19.87    0.48   0
   0  -4  18   18.31    0.67   0
   1   4  18  136.83    1.01   0
  -1  -4 -18  133.43    1.01   0
  -2  -4 -18   10.48    0.53   0
   2   4  18    9.40    0.44   0
  -3  -4 -18    1.38    0.51   0
   3   4  18    0.89    0.37   0
  -4  -4 -18    0.03    0.55   0
   4   4  18    0.20    0.37   0
   3  -5 -18    6.04    0.55   0
  -3   5  18    5.16    0.58   0
   3   5 -18    5.33    0.57   0
  -3  -5  18    3.79    0.43   0
   2  -5 -18    0.24    0.35   0
   2   5 -18    0.23    0.52   0
  -2   5  18    0.62    0.49   0
  -2  -5  18    0.23    0.53   0
  -1  -5  18    0.04    0.51   0
   1   5 -18    0.64    0.51   0
  -1   5  18    0.22    0.33   0
   1  -5 -18   -0.26    0.47   0
   0  -5 -18    2.29    0.49   0
   0   5  18    0.84    0.53   0
   0  -5  18    2.11    0.67   0
   0   5 -18    2.05    0.66   0
   1   5  18   20.93    0.51   0
  -1  -5 -18   21.46    0.48   0
  -2  -5 -18    1.97    0.50   0
   2   5  18    2.96    0.53   0
  -3  -5 -18    0.35    0.52   0
   3   5  18    0.87    0.53   0
   3  -6 -18    4.60    0.58   0
  -2  -6  18    0.19    0.52   0
   2  -6 -18    0.06    0.34   0
   2   6 -18    0.00    0.52   0
  -2   6  18    0.54    0.54   0
  -1  -6  18    0.34    0.52   0
  -1   6  18    0.44    0.49   0
   1   6 -18    0.24    0.53   0
   1  -6 -18    0.59    0.47   0
   0  -6 -18    1.25    0.50   0
   0   6  18    1.91    0.53   0
   0   6 -18    1.86    0.71   0
   0  -6  18    2.64    0.66   0
   1   6  18    3.34    0.57   0
  -1  -6 -18    3.78    0.42   0
  -2  -6 -18    3.25    0.56   0
   2   6  18    3.90    0.43   0
  -1   7  18   -0.52    0.59   0
   1   7 -18    0.29    0.59   0
  -1  -7  18    0.16    0.59   0
   1  -7 -18    0.42    0.39   0
   0   7  18    0.64    0.39   0
   0  -7 -18    0.39    0.37   0
   0   7 -18    0.60    0.59   0
   0  -7  18    1.17    0.71   0
   1   7  18    1.18    0.58   0
  -1  -7 -18    2.12    0.56   0
  -5   0  19    0.42    0.55   0
  -5   0  19   -0.49    0.57   0
  -3   0  19   64.50    0.67   0
  -3   0  19   65.86    0.77   0
   1   0 -19  150.20    1.09   0
  -1   0  19  162.27    1.08   0
  -1   0 -19   -0.07    0.45   0
   1   0  19    0.10    0.49   0
  -3   0 -19   -0.10    0.45   0
   3   0  19    0.06    0.49   0
  -5   0 -19    0.23    0.59   0
   5   0  19    0.28    0.61   0
  -5   1  19   -0.22    0.39   0
  -5  -1  19    0.89    0.56   0
  -5  -1  19    0.21    0.38   0
  -5   1  19    0.35    0.35   0
  -4   1  19    4.39    0.52   0
  -4  -1  19    4.37    0.53   0
  -4   1  19    5.46    0.37   0
  -4  -1  19    4.27    0.49   0
  -3  -1  19   52.33    0.63   0
  -3   1  19   54.78    0.75   0
  -3   1  19   58.42    0.71   0
  -3  -1  19   56.92    0.71   0
  -2  -1  19  138.62    1.05   0
   2  -1 -19  140.50    0.99   0
  -2   1  19  146.67    1.01   0
  -2  -1  19  145.87    1.02   0
  -1  -1  19   -0.08    0.40   0
  -1   1  19   -0.32    0.31   0
  -1  -1  19    0.19    0.48   0
   1  -1 -19    0.04    0.30   0
   0  -1  19   55.03    0.95   0
   0   1 -19   49.08    0.84   0
   0  -1 -19   52.75    0.75   0
   0   1  19   54.11    0.70   0
  -1  -1 -19   61.73    0.81   0
   1   1  19   62.34    0.85   0
   1  -1  19   65.13    1.19   0
  -1   1 -19   59.58    1.06   0
  -2   1 -19   10.73    0.71   0
  -2  -1 -19   11.64    0.54   0
   2  -1  19   10.47    0.78   0
   2   1  19    9.56    0.58   0
   3  -1  19    0.62    0.62   0
  -3  -1 -19    0.61    0.34   0
  -3   1 -19    0.18    0.59   0
   3   1  19    1.09    0.50   0
   4  -1  19    0.29    0.64   0
  -4  -1 -19    0.39    0.48   0
  -4   1 -19    0.45    0.63   0
   4   1  19    0.03    0.50   0
  -5   1 -19    2.93    0.73   0
   5   1  19    1.80    0.58   0
  -5  -1 -19    2.50    0.58   0
  -5   1 -19    1.85    0.58   0
  -5  -2  19    0.49    0.40   0
  -5   2  19    0.56    0.43   0
  -5  -2  19    0.41    0.39   0
  -5   2  19    1.67    0.41   0
  -4   2  19    0.78    0.51   0
  -4  -2  19    0.14    0.35   0
  -4   2  19    0.83    0.48   0
  -4  -2  19    0.82    0.46   0
  -3   2  19   77.71    0.70   0
  -3  -2  19   74.59    0.80   0
  -3  -2  19   72.17    0.80   0
   2  -2 -19    4.76    0.37   0
  -2   2  19    5.82    0.46   0
  -2  -2  19    4.83    0.53   0
  -2  -2  19    4.84    0.47   0
   1  -2 -19    4.63    0.33   0
  -1  -2  19    4.63    0.51   0
  -1  -2  19    5.47    0.45   0
  -1   2  19    4.84    0.45   0
   0  -2 -19   31.83    0.61   0
   0  -2  19   30.11    0.92   0
   0   2  19   33.78    0.64   0
   0  -2  19   32.40    0.86   0
   1   2  19   19.85    0.61   0
  -1  -2 -19   18.07    0.45   0
  -2  -2 -19   -0.02    0.44   0
   2   2  19    0.56    0.48   0
  -3  -2 -19    6.95    0.51   0
   3   2  19    7.53    0.57   0
  -4  -2 -19    1.02    0.51   0
  -4   2 -19    0.67    0.76   0
  -4   2 -19    0.58    0.73   0
   4   2  19    0.99    0.53   0
  -4   3  19   -0.66    0.53   0
  -4   3  19   -0.12    0.49   0
  -4  -3  19    0.84    0.53   0
  -4  -3  19    0.17    0.36   0
  -3   3  19    1.17    0.45   0
   3  -3 -19    0.87    0.35   0
  -3  -3  19    0.78    0.51   0
  -3  -3  19    1.39    0.46   0
  -2  -3  19   15.77    0.58   0
   2  -3 -19   17.07    0.54   0
  -2  -3  19   15.61    0.55   0
  -2   3  19   15.64    0.54   0
  -1  -3  19   12.25    0.52   0
  -1  -3  19   12.57    0.59   0
  -1   3  19   13.88    0.51   0
   1  -3 -19   13.95    0.51   0
   0  -3 -19   23.78    0.57   0
   0  -3  19   23.40    0.72   0
   0   3  19   24.03    0.51   0
   0  -3  19   20.35    0.76   0
   1   3  19    1.99    0.47   0
  -1  -3 -19    1.57    0.44   0
  -2  -3 -19   71.85    0.84   0
   2   3  19   71.19    0.85   0
  -3  -3 -19    2.04    0.36   0
   3   3  19    2.47    0.55   0
  -4  -3 -19    7.49    0.59   0
   4   3  19    8.88    0.59   0
  -4   4  19    0.29    0.50   0
  -4  -4  19    0.86    0.55   0
  -4  -4  19    0.20    0.52   0
   3  -4 -19    1.72    0.35   0
  -3  -4  19    2.17    0.54   0
  -3   4  19    1.45    0.34   0
   2   4 -19    1.62    0.49   0
   2  -4 -19    1.97    0.46   0
  -2  -4  19    1.04    0.36   0
  -2   4  19    1.42    0.47   0
  -1   4  19    5.08    0.36   0
   1  -4 -19    4.57    0.47   0
  -1  -4  19    5.44    0.54   0
   0  -4  19   10.63    0.63   0
   0  -4 -19   12.11    0.51   0
   0   4  19   12.05    0.55   0
   0  -4  19   10.38    0.58   0
   1   4  19    1.82    0.37   0
  -1  -4 -19    2.30    0.47   0
  -2  -4 -19   11.96    0.42   0
   2   4  19   12.41    0.54   0
  -3  -4 -19    1.32    0.51   0
   3   4  19    1.20    0.52   0
  -4  -4 -19    0.47    0.39   0
   4   4  19    0.05    0.57   0
   3  -5 -19    0.87    0.51   0
   3   5 -19    0.91    0.53   0
  -3   5  19    1.00    0.37   0
  -3  -5  19    0.76    0.56   0
   2  -5 -19    4.72    0.50   0
   2   5 -19    3.52    0.53   0
  -2   5  19    5.75    0.51   0
  -2  -5  19    4.23    0.56   0
   1   5 -19    3.69    0.54   0
  -1   5  19    3.95    0.38   0
   1  -5 -19    1.89    0.34   0
  -1  -5  19    2.38    0.54   0
   0  -5 -19   27.15    0.62   0
   0   5  19   24.73    0.53   0
   0  -5  19   25.15    0.82   0
   0  -5  19   23.66    0.87   0
   1   5  19    4.25    0.52   0
  -1  -5 -19    4.15    0.50   0
  -2  -5 -19    1.57    0.35   0
   2   5  19    1.63    0.52   0
  -3  -5 -19   -0.03    0.35   0
   3   5  19    0.54    0.52   0
  -2  -6  19    0.17    0.54   0
   2  -6 -19   -0.31    0.51   0
  -2   6  19    0.18    0.51   0
   2   6 -19    0.39    0.51   0
  -1  -6  19    5.86    0.64   0
   1   6 -19    5.62    0.63   0
  -1   6  19    6.15    0.57   0
   1  -6 -19    5.79    0.41   0
   0   6  19    8.68    0.57   0
   0  -6 -19    8.85    0.58   0
   0   6 -19    6.86    0.74   0
   0  -6  19    7.58    0.73   0
   1   6  19   42.81    0.76   0
  -1  -6 -19   35.14    0.58   0
  -2  -6 -19    1.15    0.54   0
   2   6  19    1.08    0.55   0
   1   7 -19    0.49    0.57   0
   1  -7 -19    0.82    0.56   0
   0   7  19   -0.87    0.55   0
   0  -7 -19    0.17    0.54   0
   0   7 -19    0.11    0.67   0
   0  -7  19   -0.18    0.55   0
  -1  -7 -19   -0.07    0.55   0
  -4   0  20    4.59    0.37   0
  -4   0  20    4.10    0.51   0
  -2   0  20  441.45    1.58   0
  -2   0  20  784.29    2.12   0
   0   0 -20   28.68    0.65   0
   0   0  20   30.14    0.68   0
   2   0  20   72.95    1.02   0
  -2   0 -20   75.90    0.99   0
  -4   0 -20    0.14    0.53   0
   4   0  20   -0.02    0.54   0
  -5   1  20    0.90    0.55   0
  -5  -1  20    0.06    0.40   0
  -5  -1  20    0.37    0.39   0
  -5   1  20    0.92    0.40   0
  -4   1  20    5.39    0.39   0
  -4  -1  20    6.69    0.54   0
  -4   1  20    7.91    0.39   0
  -4  -1  20    7.79    0.52   0
  -3  -1  20    1.75    0.49   0
  -3   1  20    1.92    0.47   0
  -3   1  20    2.59    0.45   0
  -3  -1  20    1.44    0.30   0
  -2  -1  20   32.70    0.69   0
  -2  -1  20   32.17    0.61   0
  -2   1  20   35.65    0.64   0
   2  -1 -20   31.05    0.61   0
  -1   1  20   79.32    0.82   0
  -1  -1  20   77.76    0.91   0
   1  -1 -20   77.42    0.81   0
  -1  -1  20   80.10    0.86   0
   0  -1  20   21.52    0.64   0
   0   1 -20   19.71    0.61   0
   0   1  20   20.72    0.58   0
   0  -1 -20   20.22    0.47   0
   1  -1  20    7.14    0.68   0
  -1  -1 -20    7.62    0.49   0
   1   1  20    6.18    0.39   0
  -1   1 -20    6.43    0.61   0
   2  -1  20    0.38    0.63   0
  -2  -1 -20    0.59    0.43   0
   2   1  20    0.29    0.48   0
  -2   1 -20    0.52    0.55   0
   3  -1  20    2.27    0.67   0
  -3  -1 -20    2.21    0.48   0
  -3   1 -20    2.15    0.60   0
   3   1  20    2.19    0.38   0
   4  -1  20    1.77    0.60   0
  -4  -1 -20    2.23    0.51   0
  -4   1 -20    2.60    0.71   0
   4   1  20    2.06    0.53   0
  -5  -1 -20    0.87    0.57   0
   5   1  20    0.35    0.60   0
  -5   1 -20    0.27    0.62   0
  -5   1 -20    0.65    0.69   0
  -4   2  20    3.17    0.53   0
  -4  -2  20    2.63    0.36   0
  -4  -2  20    2.33    0.52   0
  -4   2  20    2.97    0.51   0
  -3   2  20    0.42    0.32   0
  -3  -2  20    0.40    0.36   0
  -3  -2  20    0.56    0.44   0
   3  -2 -20    0.50    0.32   0
  -2   2  20    1.53    0.44   0
   2  -2 -20    0.97    0.45   0
  -2  -2  20    0.88    0.50   0
  -2  -2  20    0.97    0.43   0
   1  -2 -20    9.86    0.46   0
  -1  -2  20    9.03    0.55   0
  -1  -2  20   10.08    0.47   0
  -1   2  20   10.45    0.38   0
   0  -2 -20   11.61    0.50   0
   0  -2  20    6.98    0.60   0
   0  -2  20   11.01    0.66   0
   0   2  20   11.27    0.41   0
   1  -2  20  103.22    2.54   0
   1   2  20   96.88    0.93   0
   1  -2  20   83.93    2.49   0
  -1  -2 -20   90.62    0.80   0
  -2  -2 -20    4.42    0.48   0
   2   2  20    5.44    0.52   0
  -3  -2 -20   -0.06    0.44   0
   3   2  20    0.59    0.34   0
  -4   2 -20    3.09    0.80   0
  -4  -2 -20    3.30    0.53   0
   4   2  20    2.66    0.54   0
  -4   2 -20    3.18    0.80   0
  -4   3  20    0.78    0.52   0
  -4   3  20    0.41    0.52   0
  -4  -3  20    1.05    0.50   0
  -4  -3  20    0.52    0.53   0
  -3   3  20    0.41    0.46   0
   3  -3 -20    0.50    0.33   0
  -3  -3  20   -0.20    0.34   0
  -3  -3  20    0.15    0.32   0
  -2  -3  20   41.77    0.73   0
  -2  -3  20   41.87    0.68   0
   2  -3 -20   42.77    0.66   0
  -2   3  20   44.75    0.57   0
  -1  -3  20   11.61    0.52   0
  -1  -3  20   11.94    0.60   0
  -1   3  20   12.43    0.51   0
   1  -3 -20   11.71    0.50   0
   0  -3  20    3.97    0.60   0
   0  -3 -20    3.97    0.32   0
   0   3  20    4.20    0.38   0
   0  -3  20    3.89    0.68   0
   1   3  20   32.60    0.65   0
  -1  -3 -20   30.34    0.52   0
  -2  -3 -20   85.40    0.89   0
   2   3  20   81.22    0.82   0
  -3  -3 -20   -0.00    0.37   0
   3   3  20   -0.26    0.53   0
  -4  -3 -20    4.08    0.59   0
   4   3  20    3.59    0.46   0
  -4   4  20   -0.07    0.55   0
  -4  -4  20    0.23    0.37   0
  -4  -4  20    0.32    0.36   0
   3  -4 -20    0.70    0.34   0
  -3  -4  20    0.35    0.35   0
  -3   4  20    1.01    0.48   0
   2  -4 -20    5.37    0.38   0
  -2  -4  20    6.27    0.53   0
  -2   4  20    5.55    0.39   0
  -1  -4  20    1.10    0.45   0
  -1   4  20    1.34    0.33   0
   1  -4 -20    1.46    0.43   0
  -1  -4  20    1.50    0.52   0
   0  -4  20    7.63    0.73   0
   0  -4 -20    8.26    0.37   0
   0   4  20    8.11    0.51   0
   0  -4  20    7.28    0.56   0
   1   4  20   26.39    0.61   0
  -1  -4 -20   27.90    0.59   0
  -2  -4 -20    1.38    0.48   0
   2   4  20    1.04    0.36   0
  -3  -4 -20    0.11    0.33   0
   3   4  20    0.14    0.36   0
  -4  -4 -20    0.37    0.55   0
   4   4  20    0.89    0.39   0
   3  -5 -20    6.46    0.56   0
   3   5 -20    9.42    0.60   0
  -3   5  20    8.59    0.59   0
  -3  -5  20    6.19    0.64   0
   2  -5 -20    0.15    0.46   0
   2   5 -20    0.38    0.50   0
  -2   5  20    0.21    0.47   0
  -2  -5  20    0.18    0.37   0
   1   5 -20    1.61    0.51   0
  -1   5  20    0.70    0.38   0
   1  -5 -20    2.07    0.34   0
  -1  -5  20    1.97    0.53   0
   0  -5 -20    1.47    0.48   0
   0   5  20    1.62    0.38   0
   0  -5  20    1.34    0.60   0
   0  -5  20    2.05    0.64   0
   1   5  20    1.58    0.52   0
  -1  -5 -20    2.12    0.48   0
  -2  -5 -20    0.10    0.49   0
   2   5  20    0.35    0.34   0
  -3  -5 -20   -0.41    0.50   0
   3   5  20    0.12    0.53   0
  -2  -6  20    0.41    0.53   0
   2  -6 -20    0.50    0.51   0
  -2   6  20    0.57    0.52   0
   2   6 -20    0.08    0.52   0
  -1  -6  20   -0.04    0.53   0
   1   6 -20    0.19    0.52   0
   1  -6 -20    0.66    0.51   0
  -1   6  20   -0.33    0.53   0
   0   6  20    6.38    0.42   0
   0  -6 -20    5.32    0.56   0
   0  -6  20    5.01    0.73   0
   0  -6  20    4.24    0.71   0
   1   6  20    7.63    0.45   0
  -1  -6 -20    3.36    0.39   0
  -2  -6 -20    3.68    0.56   0
   2   6  20    3.38    0.58   0
   0  -7 -20    0.87    0.55   0
   0  -7  20    0.89    0.72   0
  -5   0  21    5.24    0.46   0
  -5   0  21    5.48    0.61   0
  -3   0  21    6.55    0.36   0
  -3   0  21    1.51    0.34   0
   1   0 -21   44.22    0.62   0
  -1   0  21   47.44    0.70   0
   1   0  21   65.42    0.91   0
  -1   0 -21   64.66    0.88   0
   3   0  21    1.50    0.50   0
  -3   0 -21    1.75    0.48   0
  -5   1  21    0.53    0.41   0
  -5  -1  21    1.23    0.58   0
  -5  -1  21    0.26    0.56   0
  -5   1  21    0.36    0.39   0
  -4   1  21    2.83    0.51   0
  -4  -1  21    3.74    0.52   0
  -4  -1  21    3.10    0.36   0
  -4   1  21    2.51    0.51   0
  -3   1  21   42.07    0.69   0
  -3  -1  21   31.45    0.53   0
  -3  -1  21   43.17    0.65   0
  -3   1  21   43.37    0.66   0
  -2  -1  21    0.39    0.37   0
  -2  -1  21    0.67    0.41   0
  -2   1  21   -0.12    0.42   0
   2  -1 -21    0.39    0.33   0
  -1   1  21   -0.25    0.44   0
  -1  -1  21    0.44    0.34   0
   1  -1 -21   -0.05    0.32   0
  -1  -1  21    0.59    0.42   0
   0  -1  21   21.92    0.62   0
   0   1 -21   19.67    0.60   0
   0   1  21   23.11    0.58   0
   0  -1 -21   22.00    0.57   0
  -1  -1 -21   23.32    0.50   0
   1   1  21   24.37    0.64   0
   1  -1  21   24.39    0.79   0
  -1   1 -21   23.21    0.73   0
  -2   1 -21    1.33    0.54   0
   2  -1  21    1.13    0.61   0
  -2  -1 -21    1.64    0.44   0
   2   1  21    1.77    0.50   0
   3  -1  21    0.13    0.63   0
  -3  -1 -21    0.24    0.47   0
   3   1  21    0.33    0.48   0
  -3   1 -21    0.25    0.59   0
   4  -1  21    0.57    0.53   0
  -4  -1 -21    0.74    0.51   0
  -4   1 -21    0.77    0.54   0
   4   1  21    1.12    0.56   0
  -4   2  21    0.17    0.37   0
  -4  -2  21    0.54    0.48   0
  -4   2  21    0.25    0.50   0
  -4  -2  21    0.38    0.50   0
  -3  -2  21    0.14    0.43   0
  -3   2  21    0.14    0.33   0
  -3  -2  21    0.62    0.50   0
   3  -2 -21   -0.02    0.33   0
  -2  -2  21    0.63    0.43   0
  -2   2  21    0.94    0.45   0
   2  -2 -21    0.86    0.48   0
  -2  -2  21    0.62    0.48   0
   1  -2 -21    7.69    0.46   0
  -1  -2  21    7.84    0.47   0
  -1  -2  21    7.11    0.53   0
  -1   2  21    8.49    0.47   0
   0  -2  21    2.12    0.48   0
   0  -2 -21    2.03    0.32   0
   0   2  21    2.11    0.45   0
   0  -2  21    1.47    0.51   0
   1  -2  21   17.65    1.21   0
   1   2  21   15.55    0.47   0
   1  -2  21   13.94    1.18   0
  -1  -2 -21   15.68    0.44   0
  -2  -2 -21    5.83    0.49   0
   2   2  21    5.94    0.54   0
  -3  -2 -21    1.81    0.38   0
   3   2  21    2.93    0.53   0
  -4   2 -21    0.05    0.88   0
  -4  -2 -21    0.52    0.51   0
   4   2  21    0.08    0.39   0
  -4   2 -21    0.22    0.89   0
  -4   3  21    1.17    0.53   0
  -4   3  21    0.61    0.50   0
  -4  -3  21    1.43    0.50   0
  -4  -3  21    0.98    0.36   0
  -3   3  21    0.47    0.33   0
  -3  -3  21    0.02    0.33   0
   3  -3 -21    0.34    0.33   0
  -3  -3  21    0.11    0.50   0
  -2  -3  21    2.41    0.36   0
   2  -3 -21    2.43    0.32   0
  -2  -3  21    3.53    0.35   0
  -2   3  21    3.79    0.46   0
  -1  -3  21    2.45    0.45   0
  -1  -3  21    3.00    0.50   0
  -1   3  21    2.39    0.36   0
   1  -3 -21    2.85    0.46   0
   0  -3 -21   38.09    0.54   0
   0   3  21   42.96    0.60   0
   0  -3  21   40.56    1.00   0
   0  -3  21   42.63    0.95   0
   1   3  21   72.56    0.74   0
  -1  -3 -21   72.32    0.80   0
  -2  -3 -21   35.51    0.69   0
   2   3  21   35.76    0.70   0
  -3  -3 -21   17.53    0.46   0
   3   3  21   15.98    0.62   0
  -4  -3 -21    1.00    0.57   0
   4   3  21    0.59    0.55   0
  -4  -4  21    0.65    0.57   0
  -4  -4  21   -0.20    0.56   0
  -4   4  21   -0.04    0.39   0
  -3  -4  21   -0.07    0.50   0
   3  -4 -21    0.88    0.47   0
  -3  -4  21    0.61    0.52   0
  -3   4  21    0.48    0.36   0
   2  -4 -21   31.35    0.65   0
  -2  -4  21   29.77    0.68   0
  -2  -4  21   28.63    0.71   0
  -2   4  21   32.98    0.65   0
  -1  -4  21    2.01    0.46   0
  -1   4  21    1.91    0.48   0
   1  -4 -21    1.78    0.45   0
  -1  -4  21    1.78    0.52   0
   0  -4  21   15.44    0.80   0
   0  -4 -21    8.75    0.38   0
   0   4  21   16.49    0.56   0
   0  -4  21   15.47    0.76   0
   1   4  21    0.14    0.47   0
  -1  -4 -21    0.24    0.32   0
  -2  -4 -21   49.15    0.71   0
   2   4  21   43.43    0.72   0
  -3  -4 -21    0.35    0.52   0
   3   4  21   -0.02    0.50   0
  -4  -4 -21    0.44    0.56   0
   4   4  21    1.92    0.59   0
   3  -5 -21   -0.18    0.52   0
  -3   5  21    0.41    0.51   0
  -3  -5  21    0.09    0.56   0
   2  -5 -21    0.26    0.51   0
  -2   5  21    1.28    0.49   0
  -2  -5  21    1.11    0.52   0
  -1   5  21    2.04    0.35   0
   1  -5 -21    1.36    0.48   0
  -1  -5  21    1.25    0.49   0
  -1  -5  21    2.47    0.53   0
   0  -5 -21    0.67    0.49   0
   0   5  21    0.08    0.50   0
   0  -5  21    0.30    0.60   0
   0  -5  21    0.57    0.58   0
   1   5  21   -0.14    0.35   0
  -1  -5 -21    0.14    0.47   0
  -2  -5 -21    4.70    0.51   0
   2   5  21    4.97    0.52   0
  -3  -5 -21    0.33    0.38   0
   3   5  21    0.15    0.38   0
  -2  -6  21    0.24    0.54   0
   2  -6 -21    0.23    0.52   0
   2   6 -21   -0.04    0.53   0
  -2   6  21    0.19    0.54   0
  -1  -6  21    0.45    0.57   0
   1   6 -21    0.43    0.53   0
  -1   6  21    0.57    0.36   0
   1  -6 -21    0.13    0.51   0
   0   6  21    0.82    0.39   0
   0  -6 -21   -0.18    0.34   0
   0  -6  21    1.24    0.65   0
   0  -6  21    1.37    0.67   0
   1   6  21    5.98    0.58   0
  -1  -6 -21    5.98    0.58   0
  -2  -6 -21    0.67    0.39   0
   2   6  21    0.91    0.41   0
  -4   0  22   18.63    0.60   0
  -4   0  22   14.15    0.45   0
  -2   0  22  328.91    1.39   0
  -2   0  22  366.11    1.48   0
   0   0 -22    5.40    0.46   0
   0   0  22    5.66    0.48   0
   2   0  22   80.13    1.07   0
  -2   0 -22   74.85    0.99   0
   4   0  22   -0.16    0.55   0
  -4   0 -22    0.34    0.53   0
  -4   1  22    0.22    0.51   0
  -4  -1  22    0.37    0.37   0
  -4  -1  22    0.29    0.48   0
  -4   1  22    0.75    0.49   0
  -3   1  22    3.46    0.51   0
  -3  -1  22    4.93    0.49   0
  -3  -1  22    5.20    0.45   0
  -3   1  22    4.58    0.35   0
  -2  -1  22  176.18    1.11   0
  -2  -1  22  172.08    1.15   0
  -2   1  22  179.36    1.04   0
   2  -1 -22  166.19    1.01   0
  -1   1  22   23.17    0.56   0
  -1  -1  22   22.77    0.63   0
  -1  -1  22   23.43    0.59   0
   1  -1 -22   22.47    0.56   0
   0   1 -22    2.80    0.45   0
   0   1  22    3.40    0.46   0
   0  -1 -22    2.60    0.45   0
   0  -1  22    2.97    0.46   0
  -1  -1 -22   35.44    0.58   0
   1   1  22   35.88    0.71   0
   1  -1  22   36.82    0.95   0
  -1   1 -22   33.73    0.89   0
  -2   1 -22    9.92    0.66   0
   2  -1  22    9.81    0.74   0
  -2  -1 -22    9.37    0.51   0
   2   1  22    9.28    0.56   0
   3  -1  22    0.71    0.63   0
  -3  -1 -22    0.30    0.47   0
   3   1  22    0.97    0.50   0
  -3   1 -22    0.57    0.59   0
   4  -1  22    0.12    0.68   0
  -4  -1 -22    0.42    0.50   0
   4   1  22    0.42    0.53   0
  -4   1 -22    0.09    0.66   0
  -4  -2  22   -0.12    0.33   0
  -4   2  22    0.47    0.37   0
  -4   2  22    0.20    0.51   0
  -4  -2  22    1.10    0.53   0
  -3  -2  22    0.49    0.31   0
  -3   2  22    0.05    0.47   0
  -3  -2  22   -0.05    0.35   0
  -2   2  22    0.53    0.32   0
   2  -2 -22    0.09    0.31   0
  -2  -2  22    0.55    0.49   0
  -2  -2  22    0.64    0.45   0
   1  -2 -22   89.63    0.82   0
  -1  -2  22   86.14    0.92   0
  -1  -2  22   36.37    0.63   0
  -1   2  22   90.94    0.85   0
   0  -2  22    0.37    0.44   0
   0  -2  22    0.42    0.62   0
   0  -2 -22    0.25    0.40   0
   0   2  22    0.10    0.43   0
  -1  -2 -22    4.01    0.48   0
   1  -2  22    4.35    0.86   0
   1   2  22    4.15    0.38   0
   1  -2  22    3.65    0.87   0
  -2  -2 -22    0.67    0.31   0
   2   2  22    0.30    0.38   0
  -3  -2 -22   13.36    0.58   0
   3   2  22   13.94    0.62   0
  -4  -2 -22    0.13    0.51   0
   4   2  22    1.03    0.53   0
  -4   3  22   -0.09    0.36   0
  -4   3  22   -0.42    0.52   0
  -4  -3  22    0.06    0.36   0
  -4  -3  22    0.30    0.52   0
  -3   3  22   11.63    0.56   0
   3  -3 -22   13.54    0.53   0
  -3  -3  22    7.50    0.40   0
  -3  -3  22   11.36    0.55   0
  -2  -3  22   15.50    0.58   0
  -2  -3  22   16.52    0.55   0
   2  -3 -22   16.39    0.53   0
  -2   3  22   15.94    0.43   0
  -1  -3  22    4.69    0.53   0
  -1   3  22    5.64    0.49   0
   1  -3 -22    3.53    0.35   0
  -1  -3  22    4.52    0.47   0
   0  -3 -22   14.16    0.52   0
   0   3  22   14.37    0.43   0
   0  -3  22   12.77    0.66   0
   0  -3  22   14.04    0.70   0
   1   3  22    3.67    0.52   0
  -1  -3 -22    2.97    0.45   0
  -2  -3 -22   20.67    0.60   0
   2   3  22   19.03    0.52   0
  -3  -3 -22    1.51    0.51   0
   3   3  22    1.86    0.55   0
  -4  -3 -22    0.20    0.40   0
   4   3  22    0.45    0.40   0
  -4  -4  22    0.41    0.56   0
  -4  -4  22   -0.08    0.39   0
  -4   4  22    0.76    0.57   0
  -3  -4  22    0.72    0.51   0
   3  -4 -22    0.60    0.46   0
  -3  -4  22    0.32    0.36   0
  -3   4  22    1.11    0.52   0
   2  -4 -22    4.75    0.37   0
  -2  -4  22    4.28    0.52   0
  -2  -4  22    4.17    0.53   0
  -2   4  22    5.33    0.50   0
  -1   4  22    1.10    0.48   0
   1  -4 -22    1.05    0.32   0
  -1  -4  22    1.43    0.48   0
  -1  -4  22    0.75    0.52   0
   0  -4  22    7.19    0.74   0
   0  -4  22    7.29    0.68   0
   0  -4 -22    7.72    0.48   0
   0   4  22    7.84    0.51   0
   1   4  22    1.45    0.36   0
  -1  -4 -22    2.56    0.48   0
  -2  -4 -22   11.33    0.53   0
   2   4  22   11.12    0.59   0
  -3  -4 -22    1.20    0.51   0
   3   4  22    0.47    0.37   0
  -3  -5  22    0.77    0.53   0
   3  -5 -22    1.21    0.38   0
  -3   5  22    2.22    0.40   0
  -3  -5  22    0.50    0.57   0
   2  -5 -22    0.23    0.50   0
  -2  -5  22    0.42    0.49   0
  -2   5  22    0.44    0.35   0
  -2  -5  22    0.23    0.52   0
  -1  -5  22    0.53    0.47   0
  -1   5  22    0.70    0.36   0
   1  -5 -22    0.19    0.48   0
  -1  -5  22    0.50    0.56   0
   0  -5 -22    1.13    0.48   0
   0   5  22    0.85    0.49   0
   0  -5  22    0.79    0.66   0
   0  -5  22    0.73    0.62   0
   1   5  22   18.36    0.61   0
  -1  -5 -22   10.16    0.40   0
  -2  -5 -22    0.49    0.54   0
   2   5  22   -0.01    0.39   0
  -3  -5 -22    0.31    0.55   0
   3   5  22    0.71    0.57   0
  -2  -6  22    0.08    0.38   0
   2  -6 -22    1.04    0.55   0
  -2   6  22    0.19    0.54   0
  -1  -6  22    1.38    0.70   0
   1  -6 -22    1.21    0.36   0
  -1   6  22    1.44    0.38   0
  -1  -6  22    0.68    0.58   0
   0   6  22    0.44    0.54   0
   0  -6 -22    0.39    0.35   0
   0  -6  22    0.93    0.76   0
   0  -6  22    0.83    0.67   0
  -1  -6 -22    0.08    0.54   0
   1   6  22    1.96    0.55   0
  -2  -6 -22    0.41    0.56   0
   2   6  22   -0.18    0.58   0
  -3   0  23   61.96    0.78   0
  -3   0  23   63.23    0.68   0
  -1   0  23  293.44    1.46   0
   1   0 -23  273.70    1.42   0
   1   0  23    7.70    0.53   0
  -1   0 -23    7.37    0.49   0
   3   0  23    0.33    0.50   0
  -3   0 -23    0.38    0.48   0
  -4   1  23   -0.16    0.52   0
  -4  -1  23    0.35    0.32   0
  -4  -1  23    0.45    0.51   0
  -4   1  23    0.01    0.49   0
  -3   1  23    1.90    0.48   0
  -3  -1  23    1.24    0.33   0
  -3  -1  23    1.51    0.49   0
  -3   1  23    1.47    0.35   0
  -2  -1  23   64.85    0.78   0
  -2  -1  23   65.24    0.83   0
  -2   1  23   69.48    0.68   0
   2  -1 -23   66.55    0.73   0
  -1   1  23   62.27    0.74   0
  -1  -1  23   57.87    0.81   0
  -1  -1  23   58.22    0.77   0
   1  -1 -23   57.24    0.72   0
   0   1 -23    1.14    0.43   0
   0   1  23    0.85    0.32   0
   0  -1 -23    1.47    0.43   0
   0  -1  23    1.22    0.41   0
  -1  -1 -23   15.34    0.45   0
   1   1  23   15.88    0.59   0
   1  -1  23   16.24    0.77   0
  -1   1 -23   14.73    0.63   0
   2  -1  23   19.36    0.90   0
  -2   1 -23   18.04    0.79   0
  -2  -1 -23   19.40    0.59   0
   2   1  23   19.67    0.63   0
  -3   1 -23    1.78    0.60   0
   3  -1  23    2.15    0.65   0
  -3  -1 -23    1.53    0.48   0
   3   1  23    1.54    0.52   0
   4  -1  23    1.44    0.69   0
  -4  -1 -23    1.35    0.54   0
   4   1  23    1.34    0.56   0
  -4   1 -23    1.32    0.66   0
  -4   2  23    1.58    0.38   0
  -4   2  23    1.33    0.52   0
  -4  -2  23    2.15    0.53   0
  -4  -2  23    1.53    0.51   0
  -3   2  23    7.31    0.51   0
  -3  -2  23    7.39    0.51   0
  -3  -2  23    7.41    0.40   0
  -2   2  23    5.33    0.36   0
   2  -2 -23    6.31    0.47   0
  -2  -2  23    6.46    0.58   0
  -2  -2  23    5.77    0.39   0
  -1  -2  23    0.86    0.43   0
   1  -2 -23    0.91    0.31   0
  -1  -2  23    1.05    0.47   0
  -1   2  23    1.30    0.32   0
   0  -2  23   15.55    0.71   0
   0  -2  23   14.86    0.68   0
   0   2  23   16.25    0.51   0
   0  -2 -23   14.36    0.51   0
  -1  -2 -23   35.28    0.65   0
   1  -2  23   36.29    1.31   0
   1   2  23   36.04    0.69   0
   1  -2  23   27.85    1.19   0
  -2  -2 -23   40.68    0.68   0
   2   2  23   37.14    0.74   0
  -3  -2 -23   19.59    0.64   0
   3   2  23   20.89    0.65   0
  -4  -2 -23    0.79    0.51   0
   4   2  23    0.95    0.55   0
  -4   3  23    0.64    0.52   0
  -4  -3  23    0.36    0.52   0
  -4   3  23    0.41    0.53   0
  -4  -3  23    0.31    0.55   0
  -3   3  23    0.62    0.47   0
   3  -3 -23    1.03    0.47   0
  -3  -3  23    0.09    0.51   0
  -3  -3  23   -0.24    0.49   0
  -2  -3  23    6.41    0.51   0
  -2  -3  23    5.62    0.51   0
   2  -3 -23    5.89    0.37   0
  -2   3  23    6.38    0.50   0
  -1  -3  23   14.66    0.63   0
  -1  -3  23   16.63    0.58   0
  -1   3  23   15.50    0.44   0
   1  -3 -23   16.48    0.42   0
   0  -3 -23    0.20    0.44   0
   0   3  23    0.37    0.45   0
   0  -3  23    0.67    0.54   0
   0  -3  23    0.76    0.62   0
  -1  -3 -23   16.40    0.45   0
   1   3  23   16.03    0.60   0
  -2  -3 -23   24.41    0.52   0
   2   3  23   43.70    0.78   0
  -3  -3 -23    0.42    0.48   0
   3   3  23    0.46    0.53   0
  -4  -3 -23   -0.10    0.38   0
   4   3  23    1.04    0.56   0
  -3  -4  23    0.50    0.50   0
   3  -4 -23    0.95    0.50   0
  -3  -4  23    0.23    0.56   0
  -3   4  23    0.70    0.36   0
  -2  -4  23    2.35    0.50   0
   2  -4 -23    2.28    0.49   0
  -2   4  23    2.10    0.37   0
  -2  -4  23    2.04    0.53   0
  -1  -4  23   15.80    0.60   0
  -1   4  23   16.85    0.57   0
   1  -4 -23   15.70    0.44   0
  -1  -4  23   15.40    0.63   0
   0  -4 -23    0.48    0.45   0
   0   4  23    0.37    0.47   0
   0  -4  23   -0.00    0.59   0
   0  -4  23    0.22    0.64   0
   1   4  23    3.30    0.38   0
  -1  -4 -23    2.58    0.30   0
  -2  -4 -23    2.77    0.51   0
   2   4  23    2.40    0.39   0
  -3  -4 -23    0.58    0.35   0
   3   4  23    1.00    0.54   0
   3  -5 -23    1.14    0.53   0
  -3  -5  23    1.35    0.55   0
  -3   5  23    0.94    0.54   0
  -3  -5  23    0.82    0.58   0
   2  -5 -23    0.42    0.50   0
  -2   5  23    0.35    0.37   0
  -2  -5  23    0.46    0.54   0
  -2  -5  23    0.99    0.53   0
  -1  -5  23    0.27    0.49   0
  -1   5  23    0.48    0.35   0
   1  -5 -23    0.67    0.48   0
  -1  -5  23    0.60    0.52   0
   0   5  23    1.04    0.49   0
   0  -5 -23    1.49    0.47   0
   0  -5  23    1.25    0.77   0
   0  -5  23    0.81    0.74   0
  -1  -5 -23    0.39    0.49   0
   1   5  23    1.55    0.51   0
  -2  -5 -23    0.33    0.50   0
   2   5  23    0.61    0.52   0
  -3  -5 -23    1.05    0.53   0
   3   5  23    0.18    0.37   0
  -2  -6  23    4.65    0.61   0
   2  -6 -23    4.21    0.61   0
  -2   6  23    4.13    0.46   0
  -1  -6  23    2.10    0.58   0
  -1  -6  23    1.80    0.59   0
  -1   6  23    1.80    0.41   0
   1  -6 -23    2.09    0.54   0
   0   6  23    2.99    0.55   0
   0  -6 -23    0.82    0.37   0
   0  -6  23    1.79    0.81   0
   0  -6  23    2.02    0.72   0
   1   6  23    3.60    0.45   0
  -1  -6 -23    2.02    0.56   0
  -2  -6 -23    0.18    0.55   0
  -4   0  24    0.57    0.53   0
  -4   0  24    0.33    0.36   0
  -2   0  24   54.75    0.65   0
  -2   0  24   65.81    0.75   0
   0   0 -24   19.98    0.57   0
   0   0  24   20.82    0.59   0
  -2   0 -24   28.83    0.72   0
   2   0  24   28.50    0.76   0
   4   0  24    0.50    0.55   0
  -4   0 -24    0.59    0.66   0
  -4   1  24    0.77    0.38   0
  -4  -1  24    1.39    0.51   0
  -4  -1  24    2.02    0.55   0
  -4   1  24    2.63    0.52   0
  -3  -1  24    7.98    0.49   0
  -3   1  24    7.03    0.52   0
  -3  -1  24    2.07    0.36   0
  -3   1  24    8.08    0.53   0
  -2   1  24   19.99    0.54   0
  -2  -1  24   19.83    0.63   0
   2  -1 -24   18.54    0.55   0
  -2  -1  24   19.89    0.48   0
  -1   1  24   50.42    0.71   0
  -1  -1  24   48.56    0.76   0
  -1  -1  24   51.14    0.73   0
   1  -1 -24   47.85    0.60   0
   0   1 -24    2.13    0.44   0
   0   1  24    2.09    0.45   0
   0  -1 -24    2.40    0.31   0
   0  -1  24    2.07    0.47   0
  -1   1 -24    0.50    0.45   0
   1   1  24    0.35    0.47   0
   1  -1  24    0.43    0.61   0
  -1  -1 -24    0.23    0.31   0
   2  -1  24   25.84    0.94   0
  -2   1 -24   25.92    0.89   0
  -2  -1 -24   27.23    0.66   0
   2   1  24   26.66    0.68   0
  -3   1 -24    5.15    0.67   0
   3  -1  24    4.79    0.70   0
  -3  -1 -24    5.08    0.55   0
   3   1  24    5.13    0.58   0
   4  -1  24    0.05    0.68   0
   4   1  24    0.28    0.55   0
  -4  -1 -24    0.31    0.53   0
  -4   1 -24    0.42    0.64   0
  -4   2  24    0.10    0.53   0
  -4   2  24    0.76    0.52   0
  -4  -2  24   -0.30    0.37   0
  -4  -2  24   -0.07    0.36   0
  -3   2  24    1.02    0.47   0
  -3  -2  24    1.10    0.52   0
  -3  -2  24    1.51    0.49   0
  -2   2  24   35.79    0.55   0
   2  -2 -24   35.63    0.61   0
  -2  -2  24   36.19    0.59   0
  -2  -2  24   22.35    0.54   0
   1  -2 -24    6.31    0.47   0
  -1  -2  24    6.13    0.53   0
  -1   2  24    5.98    0.47   0
  -1  -2  24    5.65    0.48   0
   0  -2  24    1.16    0.56   0
   0  -2  24    0.74    0.51   0
   0   2  24    1.21    0.47   0
   0  -2 -24    1.46    0.31   0
   1  -2  24    1.79    0.73   0
  -1  -2 -24    2.10    0.47   0
   1   2  24    1.75    0.50   0
   1  -2  24    1.71    0.72   0
  -2  -2 -24   25.84    0.62   0
   2   2  24   24.63    0.67   0
  -3  -2 -24   11.38    0.58   0
   3   2  24   10.59    0.46   0
  -4  -2 -24    1.94    0.57   0
   4   2  24    1.83    0.59   0
  -4   3  24    2.69    0.54   0
  -4   3  24    2.58    0.58   0
  -4  -3  24    2.27    0.54   0
  -4  -3  24   -0.23    0.40   0
  -3   3  24    5.33    0.40   0
  -3  -3  24    7.73    0.53   0
   3  -3 -24    5.45    0.52   0
  -3  -3  24    0.91    0.37   0
  -2  -3  24    0.83    0.46   0
  -2  -3  24    0.88    0.50   0
   2  -3 -24    1.47    0.47   0
  -2   3  24    0.80    0.47   0
  -1  -3  24   59.49    0.84   0
  -1  -3  24   38.03    0.76   0
  -1   3  24   64.47    0.73   0
   1  -3 -24   61.79    0.74   0
   0  -3  24    2.93    0.60   0
   0   3  24    3.11    0.47   0
   0  -3 -24    3.24    0.33   0
   0  -3  24    2.91    0.64   0
  -1  -3 -24    0.04    0.47   0
   1   3  24   -0.18    0.50   0
  -2  -3 -24    2.17    0.35   0
   2   3  24    2.51    0.51   0
  -3  -3 -24   24.35    0.69   0
   3   3  24   23.08    0.71   0
  -4  -3 -24    0.17    0.40   0
   4   3  24   -0.20    0.57   0
   3  -4 -24    0.58    0.35   0
  -3  -4  24    0.43    0.37   0
  -3   4  24    0.55    0.51   0
  -3  -4  24    0.06    0.53   0
   2  -4 -24   11.71    0.42   0
  -2  -4  24   11.06    0.47   0
  -2  -4  24    9.88    0.58   0
  -2   4  24   13.50    0.55   0
  -1   4  24    1.92    0.35   0
  -1  -4  24    1.71    0.56   0
   1  -4 -24    2.13    0.48   0
  -1  -4  24    2.27    0.51   0
   0   4  24    5.42    0.52   0
   0  -4 -24    5.62    0.49   0
   0  -4  24    5.30    0.64   0
   0  -4  24    5.15    0.68   0
  -1  -4 -24    0.83    0.47   0
   1   4  24    0.70    0.50   0
  -2  -4 -24    3.22    0.37   0
   2   4  24    3.06    0.54   0
  -3  -4 -24    0.12    0.53   0
   3   4  24    0.76    0.55   0
   3  -5 -24    1.80    0.55   0
  -3   5  24    2.16    0.58   0
  -3  -5  24    2.42    0.56   0
  -3  -5  24    1.24    0.42   0
   2  -5 -24    0.50    0.50   0
  -2  -5  24    0.19    0.50   0
  -2   5  24    0.50    0.52   0
  -2  -5  24    0.29    0.54   0
  -1   5  24    1.87    0.38   0
  -1  -5  24    2.23    0.63   0
   1  -5 -24    1.58    0.36   0
  -1  -5  24    1.94    0.54   0
   0  -5  24    0.28    0.63   0
   0   5  24    0.44    0.50   0
   0  -5  24    0.38    0.75   0
   0  -5 -24   -0.20    0.34   0
  -1  -5 -24   16.29    0.62   0
   1   5  24   17.24    0.64   0
  -2  -5 -24    0.24    0.36   0
   2   5  24   -0.13    0.53   0
  -1  -6  24    1.29    0.70   0
  -1  -6  24    0.77    0.60   0
  -1   6  24    1.36    0.40   0
   1  -6 -24    1.20    0.53   0
   0   6  24    0.68    0.54   0
   0  -6 -24    0.36    0.36   0
   0  -6  24    0.30    0.89   0
   0  -6  24    0.34    0.80   0
   1   6  24    0.91    0.41   0
  -1  -6 -24    0.21    0.56   0
  -3   0  25    0.98    0.49   0
  -3   0  25    0.33    0.46   0
  -1   0  25  728.45    2.15   0
   1   0 -25  707.90    2.16   0
   1   0  25    0.44    0.48   0
  -1   0 -25    0.26    0.43   0
   3   0  25   35.91    0.86   0
  -3   0 -25   36.38    0.83   0
  -4  -1  25    0.10    0.50   0
  -4  -1  25   -0.05    0.49   0
  -4   1  25   -0.04    0.51   0
  -4   1  25    0.17    0.36   0
  -3  -1  25   20.27    0.48   0
  -3   1  25   20.96    0.62   0
  -3  -1  25   17.32    0.47   0
  -3   1  25   22.91    0.58   0
  -2   1  25   63.98    0.73   0
  -2  -1  25   59.61    0.83   0
  -2  -1  25   58.98    0.78   0
   2  -1 -25   56.28    0.70   0
  -1  -1  25   67.19    0.84   0
  -1  -1  25   73.63    0.84   0
   1  -1 -25   71.27    0.79   0
  -1   1  25   78.46    0.81   0
   0   1 -25   64.10    0.90   0
   0   1  25   74.58    0.84   0
   0  -1  25   69.79    0.92   0
   0  -1 -25   60.06    0.68   0
   1   1  25   12.20    0.57   0
   1  -1  25   11.72    0.61   0
  -1   1 -25   10.97    0.66   0
  -1  -1 -25   11.32    0.52   0
  -2  -1 -25    1.35    0.46   0
  -2   1 -25    1.34    0.59   0
   2  -1  25    1.23    0.65   0
   2   1  25    1.11    0.51   0
  -3   1 -25    8.90    0.73   0
   3  -1  25    7.59    0.85   0
   3   1  25    8.00    0.60   0
  -3  -1 -25    9.50    0.56   0
   4  -1  25    0.35    0.69   0
   4   1  25    0.99    0.60   0
  -4  -1 -25    0.79    0.55   0
  -4   1 -25    0.36    0.67   0
  -4   2  25    0.86    0.55   0
  -4   2  25   -0.01    0.52   0
  -4  -2  25    0.17    0.52   0
  -4  -2  25    0.61    0.50   0
  -3   2  25    0.47    0.48   0
  -3  -2  25    0.50    0.37   0
  -3  -2  25    0.02    0.47   0
  -2   2  25   22.42    0.57   0
  -2  -2  25   20.91    0.48   0
   2  -2 -25   21.42    0.46   0
  -2  -2  25   22.07    0.64   0
   1  -2 -25    0.23    0.44   0
  -1  -2  25    0.42    0.49   0
  -1   2  25    0.65    0.45   0
  -1  -2  25    0.64    0.43   0
   0  -2  25    8.23    0.54   0
   0  -2  25    7.65    0.58   0
   0   2  25    7.93    0.50   0
   0  -2 -25    8.03    0.49   0
   1  -2  25    2.94    0.86   0
  -1  -2 -25    2.18    0.35   0
   1   2  25    3.36    0.49   0
   1  -2  25    2.47    0.78   0
  -2  -2 -25    1.84    0.49   0
   2   2  25    1.78    0.37   0
  -3  -2 -25    1.44    0.38   0
   3   2  25    2.00    0.53   0
  -4  -2 -25    0.82    0.54   0
   4   2  25    1.09    0.57   0
  -4  -3  25   -0.11    0.54   0
  -4   3  25    0.39    0.38   0
  -4   3  25    0.84    0.55   0
  -4  -3  25    0.19    0.58   0
  -3   3  25    0.33    0.49   0
  -3  -3  25    0.25    0.49   0
   3  -3 -25   -0.16    0.35   0
  -3  -3  25    0.21    0.53   0
  -2  -3  25    3.00    0.39   0
  -2  -3  25    4.44    0.38   0
   2  -3 -25    4.74    0.37   0
  -2   3  25    5.01    0.38   0
   1  -3 -25   12.82    0.51   0
  -1  -3  25   11.53    0.55   0
  -1  -3  25   10.62    0.59   0
  -1   3  25   12.27    0.41   0
   0  -3  25   42.77    1.02   0
   0   3  25   42.98    0.69   0
   0  -3 -25   36.41    0.54   0
   0  -3  25   40.00    1.02   0
  -1  -3 -25    1.28    0.32   0
   1   3  25    1.87    0.51   0
  -2  -3 -25    0.78    0.49   0
   2   3  25    1.12    0.54   0
  -3  -3 -25   10.49    0.57   0
   3   3  25    7.57    0.62   0
  -4  -3 -25    0.52    0.56   0
  -3  -4  25    0.88    0.52   0
  -3  -4  25    0.98    0.53   0
   3  -4 -25    1.22    0.52   0
  -3   4  25    0.53    0.37   0
  -2  -4  25    0.20    0.47   0
   2  -4 -25    1.32    0.49   0
  -2   4  25    0.19    0.35   0
  -2  -4  25    0.03    0.51   0
  -1   4  25   12.17    0.57   0
  -1  -4  25   12.00    0.63   0
  -1  -4  25    7.62    0.62   0
   1  -4 -25   14.20    0.55   0
   0   4  25    4.38    0.52   0
   0  -4 -25    3.77    0.50   0
   0  -4  25    4.08    0.73   0
   0  -4  25    3.72    0.69   0
  -1  -4 -25    2.25    0.36   0
   1   4  25    4.11    0.51   0
  -2  -4 -25   27.27    0.68   0
   2   4  25   28.85    0.69   0
  -3  -4 -25    2.72    0.56   0
   3   4  25    2.19    0.43   0
   2  -5 -25    0.92    0.52   0
  -2   5  25    1.65    0.53   0
  -2  -5  25    1.15    0.55   0
  -2  -5  25    1.57    0.53   0
  -1  -5  25    0.61    0.53   0
  -1   5  25    0.24    0.52   0
   1  -5 -25    0.33    0.35   0
  -1  -5  25    0.47    0.55   0
   0   5  25    2.92    0.55   0
   0  -5  25    2.25    0.80   0
   0  -5 -25    2.68    0.37   0
   0  -5  25    2.17    0.78   0
  -1  -5 -25    0.92    0.35   0
   1   5  25    1.72    0.37   0
  -2  -5 -25   -0.07    0.49   0
   2   5  25    0.73    0.53   0
  -1  -6  25    0.72    0.56   0
  -1   6  25    0.76    0.39   0
  -1  -6  25    0.71    0.58   0
   1  -6 -25    0.12    0.55   0
   0   6  25    0.22    0.56   0
   0  -6 -25    0.43    0.38   0
   0  -6  25    0.22    0.91   0
   0  -6  25    0.18    0.87   0
   1   6  25    0.33    0.42   0
  -1  -6 -25    0.18    0.54   0
  -4   0  26    0.92    0.37   0
  -4   0  26   26.68    0.66   0
  -2   0  26    4.28    0.51   0
  -2   0  26    4.72    0.46   0
   0   0  26    2.22    0.46   0
   0   0 -26    1.55    0.43   0
  -2   0 -26   54.04    0.96   0
   2   0  26   50.94    0.93   0
   4   0  26    0.38    0.57   0
  -4   0 -26    0.32    0.57   0
  -4  -1  26    0.89    0.36   0
  -4   1  26    0.42    0.37   0
  -4  -1  26    0.26    0.38   0
  -4   1  26    1.07    0.51   0
  -3  -1  26    0.65    0.48   0
  -3   1  26    0.33    0.50   0
  -3  -1  26   -0.24    0.49   0
  -3   1  26    0.51    0.45   0
  -2   1  26    5.71    0.47   0
  -2  -1  26    6.23    0.54   0
  -2  -1  26    5.83    0.48   0
   2  -1 -26    5.80    0.37   0
   1  -1 -26   11.84    0.53   0
  -1  -1  26    8.35    0.55   0
  -1  -1  26   12.00    0.53   0
  -1   1  26   12.02    0.53   0
   0  -1 -26   19.81    0.57   0
   0   1 -26   17.82    0.62   0
   0   1  26   20.07    0.59   0
   0  -1  26   19.92    0.67   0
   1   1  26    0.26    0.46   0
   1  -1  26    0.33    0.49   0
  -1   1 -26    0.62    0.43   0
  -1  -1 -26    0.82    0.45   0
  -2  -1 -26   -0.10    0.45   0
  -2   1 -26    0.38    0.58   0
   2  -1  26    0.01    0.64   0
   2   1  26   -0.14    0.51   0
   3  -1  26    3.99    0.72   0
  -3   1 -26    4.48    0.68   0
   3   1  26    4.56    0.61   0
  -3  -1 -26    4.36    0.57   0
  -4   1 -26    3.38    0.75   0
   4  -1  26    2.83    0.77   0
   4   1  26    2.65    0.60   0
  -4  -1 -26    2.82    0.58   0
  -4   2  26    0.85    0.39   0
  -4   2  26    0.42    0.53   0
  -4  -2  26   -0.24    0.38   0
  -4  -2  26    0.20    0.55   0
  -3   2  26    0.79    0.47   0
  -3  -2  26    0.69    0.36   0
  -3  -2  26    0.99    0.50   0
  -2   2  26    0.15    0.45   0
  -2  -2  26   -0.14    0.30   0
  -2  -2  26    0.15    0.46   0
   2  -2 -26    0.29    0.45   0
   1  -2 -26    0.28    0.42   0
  -1  -2  26    0.19    0.50   0
  -1  -2  26    0.36    0.45   0
  -1   2  26    0.21    0.30   0
   0  -2  26   45.77    0.88   0
   0   2  26   46.80    0.64   0
   0  -2 -26   47.51    0.71   0
   0  -2  26   48.07    0.85   0
   1  -2  26    6.92    0.84   0
   1   2  26    6.96    0.55   0
  -1  -2 -26    6.71    0.49   0
   1  -2  26    6.20    0.81   0
  -2  -2 -26    0.47    0.45   0
   2   2  26    0.16    0.50   0
   3   2  26    0.61    0.51   0
  -3  -2 -26    1.09    0.50   0
   4   2  26    0.98    0.58   0
  -4  -2 -26    1.23    0.55   0
  -4   3  26   -0.60    0.57   0
  -3   3  26    4.99    0.52   0
   3  -3 -26    3.66    0.38   0
  -3  -3  26    3.05    0.57   0
  -3  -3  26    3.60    0.53   0
  -2  -3  26    0.02    0.49   0
  -2  -3  26   -0.23    0.48   0
  -2   3  26    0.45    0.47   0
   2  -3 -26    0.25    0.48   0
  -1  -3  26    9.57    0.54   0
   1  -3 -26    8.62    0.51   0
  -1  -3  26    5.68    0.56   0
  -1   3  26   10.86    0.52   0
   0  -3  26    3.07    0.66   0
   0   3  26    3.59    0.37   0
   0  -3 -26    3.41    0.47   0
   0  -3  26    3.12    0.70   0
  -1  -3 -26    1.20    0.47   0
   1   3  26    1.27    0.48   0
  -2  -3 -26    9.30    0.56   0
   2   3  26    8.38    0.44   0
  -3  -3 -26    2.25    0.57   0
   3   3  26    3.14    0.53   0
  -3  -4  26    0.43    0.54   0
  -3  -4  26    0.95    0.55   0
   3  -4 -26   -0.11    0.52   0
  -3   4  26    0.58    0.53   0
  -2  -4  26    1.78    0.48   0
   2  -4 -26    0.96    0.36   0
  -2   4  26    1.45    0.51   0
  -2  -4  26    0.85    0.36   0
  -1  -4  26    1.82    0.52   0
  -1   4  26    2.21    0.49   0
  -1  -4  26    1.87    0.57   0
   1  -4 -26    2.14    0.48   0
   0   4  26    0.80    0.33   0
   0  -4  26    0.94    0.69   0
   0  -4 -26    0.67    0.31   0
   0  -4  26    1.04    0.75   0
  -1  -4 -26    0.60    0.46   0
   1   4  26    0.55    0.50   0
  -2  -4 -26    1.91    0.52   0
   2   4  26    1.69    0.53   0
  -3  -4 -26    6.01    0.44   0
   3   4  26    6.49    0.64   0
   2  -5 -26    0.56    0.37   0
  -2  -5  26   -0.05    0.53   0
  -2   5  26    0.62    0.38   0
  -2  -5  26    0.19    0.52   0
  -1   5  26    0.45    0.53   0
  -1  -5  26    0.60    0.51   0
   1  -5 -26    0.54    0.50   0
  -1  -5  26    0.40    0.68   0
   0   5  26    0.35    0.52   0
   0  -5  26    0.34    0.74   0
   0  -5 -26    0.32    0.36   0
   0  -5  26    0.08    0.81   0
   1   5  26    0.78    0.39   0
  -1  -5 -26    0.14    0.36   0
  -2  -5 -26   -0.23    0.38   0
   2   5  26    0.85    0.57   0
   1  -6 -26    0.20    0.39   0
   0   6  26    3.30    0.57   0
   0  -6 -26    2.36    0.40   0
   0  -6  26    2.70    1.17   0
   0  -6  26    2.68    1.18   0
  -3   0  27    0.14    0.47   0
  -3   0  27    0.20    0.46   0
  -1   0  27   50.31    0.74   0
   1   0 -27   49.01    0.71   0
  -1   0 -27   19.10    0.61   0
   1   0  27   20.02    0.64   0
  -3   0 -27   19.61    0.78   0
   3   0  27   17.33    0.73   0
  -4  -1  27    4.46    0.53   0
  -4   1  27    0.90    0.40   0
  -4  -1  27    2.64    0.41   0
  -4   1  27    3.73    0.55   0
  -3   1  27   -0.33    0.48   0
  -3  -1  27    0.69    0.51   0
  -3   1  27    0.53    0.46   0
  -3  -1  27    0.13    0.48   0
  -2   1  27    2.29    0.46   0
   2  -1 -27    1.39    0.43   0
  -2  -1  27    1.42    0.51   0
  -2  -1  27    1.51    0.49   0
   1  -1 -27   46.56    0.62   0
  -1  -1  27   47.09    0.77   0
  -1  -1  27   46.87    0.66   0
  -1   1  27   50.92    0.72   0
   0  -1 -27   14.48    0.55   0
   0   1  27   14.74    0.56   0
   0  -1  27   15.85    0.62   0
   1   1  27    2.30    0.50   0
   1  -1  27    2.50    0.62   0
  -1  -1 -27    2.65    0.46   0
  -1   1 -27    2.39    0.48   0
  -2  -1 -27    1.68    0.47   0
  -2   1 -27    1.97    0.60   0
   2  -1  27    1.53    0.66   0
   2   1  27    2.06    0.53   0
   3  -1  27   -0.01    0.77   0
  -3   1 -27   -0.06    0.73   0
   3   1  27    0.26    0.54   0
  -3  -1 -27    0.27    0.50   0
  -4   1 -27    3.73    0.87   0
   4  -1  27    3.64    0.92   0
   4   1  27    1.63    0.63   0
  -4  -1 -27    3.48    0.64   0
  -4   2  27    0.09    0.40   0
  -4   2  27   -0.07    0.39   0
  -4  -2  27    0.46    0.52   0
  -4  -2  27    0.91    0.55   0
  -3   2  27    1.83    0.52   0
  -3  -2  27    1.99    0.51   0
  -3  -2  27    0.60    0.53   0
  -2   2  27    1.75    0.46   0
  -2  -2  27    0.61    0.32   0
  -2  -2  27    0.53    0.49   0
   2  -2 -27    0.67    0.32   0
   1  -2 -27    6.34    0.37   0
  -1  -2  27    7.80    0.55   0
  -1  -2  27    9.24    0.52   0
  -1   2  27    7.64    0.49   0
   0  -2  27   17.65    0.78   0
   0   2  27   19.03    0.59   0
   0  -2 -27   18.44    0.57   0
   0  -2  27   18.67    0.67   0
   1  -2  27    6.88    0.74   0
   1   2  27    7.50    0.43   0
  -1  -2 -27    8.04    0.49   0
   1  -2  27    6.33    0.82   0
  -2  -2 -27    3.07    0.49   0
   2   2  27    3.45    0.54   0
   3   2  27    5.16    0.44   0
  -3  -2 -27    5.77    0.54   0
  -4  -2 -27    1.66    0.41   0
  -3  -3  27   10.22    0.64   0
  -3  -3  27   11.08    0.48   0
   3  -3 -27    8.86    0.58   0
  -3   3  27   11.80    0.58   0
  -2  -3  27   12.69    0.55   0
  -2  -3  27   10.64    0.63   0
  -2   3  27   13.10    0.53   0
   2  -3 -27    9.43    0.39   0
   1  -3 -27   59.26    0.75   0
  -1  -3  27   50.71    0.92   0
  -1   3  27   59.05    0.68   0
  -1  -3  27   57.44    0.99   0
   0  -3  27    5.30    0.67   0
   0   3  27    6.27    0.52   0
   0  -3 -27    6.00    0.49   0
   0  -3  27    4.64    0.58   0
   1   3  27    1.03    0.49   0
  -1  -3 -27    0.07    0.45   0
  -2  -3 -27   -0.18    0.48   0
   2   3  27    0.23    0.37   0
   3   3  27    0.83    0.42   0
  -3  -3 -27    0.72    0.56   0
  -3  -4  27    3.16    0.58   0
  -3  -4  27    2.91    0.62   0
   3  -4 -27    1.93    0.40   0
  -3   4  27    2.62    0.43   0
  -2   4  27    0.38    0.36   0
   2  -4 -27    0.32    0.50   0
  -2  -4  27    0.69    0.51   0
  -2  -4  27    0.15    0.47   0
  -1  -4  27   -0.17    0.50   0
  -1   4  27   -0.38    0.34   0
  -1  -4  27   -0.26    0.65   0
   1  -4 -27    0.12    0.47   0
   0  -4  27    0.79    0.73   0
   0   4  27    1.10    0.36   0
   0  -4 -27    0.38    0.33   0
   0  -4  27    0.63    0.68   0
   1   4  27    2.36    0.51   0
  -1  -4 -27    2.26    0.50   0
  -2  -4 -27    0.05    0.50   0
   2   4  27   -0.13    0.38   0
   3   4  27    0.35    0.58   0
  -3  -4 -27   -0.34    0.55   0
  -2  -5  27    0.08    0.53   0
   2  -5 -27    0.30    0.55   0
  -2   5  27    0.91    0.55   0
  -2  -5  27   -0.01    0.58   0
  -1   5  27    0.18    0.53   0
  -1  -5  27    0.39    0.54   0
   1  -5 -27    0.66    0.51   0
  -1  -5  27    0.29    0.67   0
   0   5  27   -0.45    0.54   0
   0  -5  27    0.18    0.84   0
   0  -5  27   -0.10    0.92   0
   0  -5 -27    0.08    0.35   0
   1   5  27    0.40    0.38   0
  -1  -5 -27    0.95    0.51   0
   2   5  27    0.69    0.43   0
  -2  -5 -27    0.20    0.55   0
  -4   0  28    0.28    0.38   0
  -4   0  28    0.43    0.37   0
  -2   0  28   23.09    0.64   0
  -2   0  28   24.43    0.61   0
   0   0 -28   14.72    0.55   0
   0   0  28   15.71    0.57   0
  -2   0 -28    7.04    0.63   0
   2   0  28    6.26    0.62   0
   4   0  28    1.84    0.74   0
  -4   0 -28    2.28    0.69   0
  -4  -1  28   14.60    0.68   0
  -4   1  28    1.45    0.41   0
  -4  -1  28   13.47    0.66   0
  -4   1  28   16.80    0.55   0
  -3   1  28    0.72    0.50   0
  -3   1  28    1.77    0.35   0
  -3  -1  28    1.61    0.53   0
  -3  -1  28    1.54    0.49   0
  -2   1  28    7.66    0.39   0
   2  -1 -28    8.47    0.38   0
  -2  -1  28    8.05    0.53   0
  -2  -1  28    8.66    0.51   0
   1  -1 -28    4.22    0.51   0
  -1  -1  28    4.86    0.50   0
  -1  -1  28    3.65    0.54   0
  -1   1  28    4.58    0.52   0
   0  -1 -28   87.02    0.89   0
   0   1  28   94.06    0.94   0
   0  -1  28   90.18    1.00   0
   1   1  28    9.31    0.54   0
   1  -1  28    9.92    0.63   0
  -1  -1 -28    7.47    0.39   0
  -1   1 -28    8.87    0.66   0
  -2  -1 -28    0.64    0.46   0
  -2   1 -28    0.43    0.58   0
   2  -1  28    0.82    0.64   0
   2   1  28    0.68    0.50   0
   3  -1  28    5.36    0.88   0
   3   1  28    4.98    0.58   0
  -3   1 -28    5.18    0.83   0
  -3  -1 -28    4.88    0.55   0
   4  -1  28    0.36    0.85   0
  -4   1 -28    0.44    0.81   0
   4   1  28    0.44    0.58   0
  -4  -1 -28    0.78    0.55   0
  -4   2  28    0.08    0.40   0
  -4  -2  28    1.64    0.58   0
  -3   2  28    2.22    0.54   0
  -3  -2  28    1.83    0.50   0
  -3  -2  28    1.48    0.52   0
  -2  -2  28    4.08    0.53   0
   2  -2 -28    4.57    0.49   0
  -2   2  28    4.94    0.49   0
  -2  -2  28    4.47    0.50   0
  -1  -2  28    2.04    0.50   0
   1  -2 -28    1.28    0.30   0
  -1  -2  28    1.52    0.46   0
  -1   2  28    0.97    0.45   0
   0  -2  28   56.24    1.04   0
   0   2  28   57.12    0.71   0
   0  -2 -28   55.33    0.69   0
   0  -2  28   59.13    0.94   0
   1  -2  28    1.82    0.77   0
   1   2  28    2.53    0.52   0
  -1  -2 -28    1.63    0.33   0
   1  -2  28    1.70    0.75   0
  -2  -2 -28    3.32    0.51   0
   2   2  28    3.23    0.53   0
   3   2  28    5.73    0.60   0
  -3  -2 -28    6.72    0.57   0
  -3  -3  28    1.48    0.38   0
  -3  -3  28    0.30    0.36   0
   3  -3 -28    1.47    0.52   0
  -3   3  28    1.05    0.38   0
   2  -3 -28    3.65    0.50   0
  -2  -3  28    4.20    0.51   0
  -2  -3  28    1.16    0.38   0
  -2   3  28    4.09    0.39   0
   1  -3 -28   11.67    0.53   0
  -1  -3  28    9.89    0.63   0
  -1   3  28   11.92    0.56   0
  -1  -3  28   10.30    0.59   0
   0   3  28    7.68    0.51   0
   0  -3  28    7.17    0.71   0
   0  -3 -28    7.66    0.49   0
   0  -3  28    7.20    0.59   0
   1   3  28    5.88    0.54   0
  -1  -3 -28    6.61    0.51   0
   2   3  28    0.56    0.52   0
  -2  -3 -28    0.45    0.34   0
   3   3  28    8.31    0.51   0
  -3  -3 -28    9.46    0.63   0
  -3  -4  28    0.58    0.40   0
  -3   4  28    0.31    0.55   0
  -3  -4  28    0.00    0.55   0
   3  -4 -28    0.67    0.55   0
  -2  -4  28    0.18    0.53   0
  -2   4  28    0.46    0.51   0
  -2  -4  28    0.18    0.53   0
   2  -4 -28   -0.18    0.50   0
  -1  -4  28    1.39    0.51   0
  -1   4  28    1.48    0.51   0
  -1  -4  28    0.59    0.55   0
   1  -4 -28    0.66    0.36   0
   0  -4  28   -0.04    0.72   0
   0   4  28    0.52    0.50   0
   0  -4 -28    0.06    0.48   0
   0  -4  28   -0.05    0.78   0
   1   4  28    0.06    0.49   0
  -1  -4 -28   -0.16    0.34   0
   2   4  28    2.42    0.41   0
  -2  -4 -28    1.16    0.53   0
   2  -5 -28    0.09    0.38   0
  -2   5  28   -0.40    0.56   0
  -2  -5  28   -0.05    0.57   0
  -2  -5  28    0.22    0.56   0
  -1  -5  28    0.72    0.56   0
  -1   5  28    0.76    0.38   0
   1  -5 -28    0.97    0.52   0
  -1  -5  28    1.11    0.58   0
   0  -5  28    0.08    0.86   0
   0   5  28   -0.11    0.36   0
   0  -5  28    0.17    0.96   0
   0  -5 -28    0.27    0.36   0
   1   5  28    0.21    0.37   0
  -1  -5 -28    0.19    0.50   0
  -2  -5 -28    0.12    0.56   0
  -3   0  29    8.55    0.57   0
  -3   0  29   10.31    0.43   0
  -1   0  29  160.43    1.11   0
   1   0 -29  142.99    1.07   0
  -1   0 -29   13.39    0.55   0
   1   0  29   14.47    0.61   0
  -3   0 -29    0.33    0.63   0
   3   0  29    0.58    0.67   0
  -4   1  29    0.10    0.39   0
  -4   1  29    3.26    0.43   0
  -4  -1  29    2.81    0.57   0
  -4  -1  29    3.56    0.58   0
  -3   1  29    8.13    0.42   0
  -3   1  29   12.03    0.47   0
  -3  -1  29   10.06    0.58   0
  -3  -1  29   12.89    0.57   0
   2  -1 -29    1.59    0.45   0
  -2   1  29    1.31    0.32   0
  -2  -1  29    1.72    0.52   0
  -2  -1  29    2.06    0.49   0
  -1  -1  29    1.68    0.45   0
   1  -1 -29    0.91    0.48   0
  -1  -1  29    1.13    0.50   0
  -1   1  29    1.29    0.47   0
   0  -1 -29   44.89    0.72   0
   0   1  29   47.49    0.66   0
   0  -1  29   48.54    0.82   0
  -1   1 -29    8.97    0.67   0
   1   1  29    9.78    0.56   0
   1  -1  29   10.02    0.72   0
  -1  -1 -29    9.90    0.54   0
  -2  -1 -29    5.84    0.53   0
   2  -1  29    5.11    0.72   0
  -2   1 -29    5.03    0.63   0
   2   1  29    4.97    0.58   0
  -3  -1 -29    3.93    0.56   0
  -3   1 -29    3.19    0.79   0
   3  -1  29    3.34    0.82   0
   3   1  29    3.50    0.59   0
  -3  -2  29   -0.12    0.52   0
  -3   2  29    0.20    0.50   0
  -3  -2  29   -0.21    0.52   0
  -2  -2  29    4.97    0.54   0
   2  -2 -29    5.68    0.39   0
  -2  -2  29    4.99    0.53   0
  -2   2  29    7.59    0.53   0
  -1  -2  29    6.25    0.55   0
  -1  -2  29    6.58    0.51   0
   1  -2 -29    5.92    0.48   0
  -1   2  29    7.18    0.51   0
   0  -2  29    0.39    0.51   0
   0   2  29    0.52    0.49   0
   0  -2  29    1.30    0.50   0
   0  -2 -29    0.29    0.47   0
   1  -2  29   17.48    0.96   0
   1   2  29   18.21    0.62   0
   1  -2  29   15.12    0.94   0
  -1  -2 -29   17.60    0.60   0
  -2  -2 -29    0.32    0.48   0
   2   2  29    0.25    0.52   0
   3   2  29    1.64    0.55   0
  -3  -2 -29    0.98    0.53   0
  -3  -3  29    8.43    0.57   0
  -3  -3  29    5.27    0.44   0
   3  -3 -29    6.04    0.43   0
  -3   3  29    6.65    0.47   0
  -2  -3  29    3.38    0.52   0
   2  -3 -29    3.53    0.50   0
  -2  -3  29    2.00    0.52   0
  -2   3  29    4.24    0.51   0
   1  -3 -29    0.32    0.33   0
  -1  -3  29    0.50    0.61   0
  -1   3  29    0.26    0.34   0
  -1  -3  29    0.57    0.59   0
   0   3  29   12.65    0.45   0
   0  -3  29   12.29    0.76   0
   0  -3 -29   12.38    0.45   0
   0  -3  29   13.18    0.75   0
   1   3  29   -0.05    0.36   0
  -1  -3 -29   -0.20    0.49   0
  -2  -3 -29   -0.08    0.52   0
   2   3  29   -0.13    0.54   0
   3   3  29    2.13    0.62   0
  -3  -3 -29    2.30    0.59   0
  -2  -4  29    4.07    0.56   0
  -2   4  29    3.26    0.40   0
  -2  -4  29    3.31    0.58   0
   2  -4 -29    2.59    0.40   0
   1  -4 -29    9.79    0.44   0
  -1   4  29   10.64    0.58   0
  -1  -4  29   10.38    0.68   0
  -1  -4  29   12.75    0.65   0
   0   4  29    7.43    0.57   0
   0  -4 -29    7.24    0.55   0
   0  -4  29    7.24    0.88   0
   0  -4  29    5.42    0.86   0
   1   4  29   -0.46    0.37   0
  -1  -4 -29   -0.36    0.51   0
  -2  -4 -29    0.69    0.38   0
   2   4  29    0.40    0.39   0
  -1  -5  29    0.88    0.68   0
  -1   5  29    1.14    0.56   0
  -1  -5  29    0.77    0.56   0
   1  -5 -29    0.99    0.55   0
   0   5  29    0.93    0.38   0
   0  -5  29    1.40    1.18   0
   0  -5 -29    0.37    0.36   0
   0  -5  29    1.52    1.09   0
   1   5  29    0.89    0.40   0
  -1  -5 -29    0.19    0.39   0
  -2   0  30    3.53    0.52   0
  -2   0  30    3.44    0.35   0
   0   0 -30  282.10    1.59   0
   0   0  30  299.34    1.65   0
  -2   0 -30    6.90    0.57   0
   2   0  30    7.04    0.71   0
  -3   1  30   -0.23    0.34   0
  -3   1  30    2.36    0.51   0
  -3  -1  30    2.49    0.54   0
  -3  -1  30    2.47    0.50   0
   2  -1 -30    9.18    0.53   0
  -2   1  30    9.36    0.55   0
  -2  -1  30    9.53    0.57   0
  -2  -1  30    9.94    0.53   0
  -1  -1  30   18.63    0.50   0
  -1  -1  30    5.27    0.39   0
   1  -1 -30   19.90    0.59   0
  -1   1  30   21.44    0.60   0
   0  -1 -30   32.88    0.56   0
   0   1  30   33.13    0.69   0
   0  -1  30   34.22    0.76   0
   1  -1  30    2.97    0.56   0
   1   1  30    3.04    0.52   0
  -1   1 -30    2.80    0.51   0
  -1  -1 -30    3.70    0.49   0
  -2   1 -30    1.42    0.61   0
  -2  -1 -30    1.67    0.48   0
   2  -1  30    1.36    0.67   0
   2   1  30    1.67    0.52   0
  -3  -1 -30    1.70    0.57   0
  -3   1 -30    1.64    0.80   0
   3  -1  30    1.80    0.85   0
   3   1  30    1.98    0.60   0
  -3   2  30   15.15    0.59   0
  -3  -2  30    8.42    0.63   0
  -3  -2  30   11.09    0.49   0
  -2  -2  30    0.94    0.52   0
  -2  -2  30    0.47    0.49   0
   2  -2 -30    0.44    0.45   0
  -2   2  30    0.59    0.47   0
  -1  -2  30    4.94    0.53   0
  -1  -2  30    3.86    0.54   0
   1  -2 -30    4.05    0.50   0
  -1   2  30    3.81    0.51   0
   0  -2  30    0.34    0.49   0
   0   2  30   -0.13    0.35   0
   0  -2  30    0.45    0.47   0
   0  -2 -30    0.30    0.46   0
   1  -2  30    8.80    0.91   0
   1   2  30   10.46    0.59   0
   1  -2  30    8.45    0.88   0
  -1  -2 -30   10.36    0.55   0
  -2  -2 -30    1.73    0.49   0
   2   2  30    0.51    0.52   0
   3   2  30    0.91    0.56   0
  -3  -2 -30    0.34    0.52   0
   3  -3 -30    0.26    0.55   0
  -3  -3  30   -0.20    0.53   0
  -3  -3  30    0.69    0.56   0
  -3   3  30    0.13    0.54   0
  -2  -3  30    1.28    0.50   0
   2  -3 -30    0.38    0.35   0
  -2  -3  30    0.39    0.53   0
  -2   3  30    1.28    0.48   0
   1  -3 -30    0.57    0.34   0
  -1  -3  30    0.58    0.53   0
  -1  -3  30    0.22    0.52   0
  -1   3  30    0.41    0.46   0
   0   3  30    2.62    0.51   0
   0  -3  30    1.95    0.67   0
   0  -3 -30    0.70    0.36   0
   0  -3  30    1.78    0.65   0
   1   3  30    1.57    0.37   0
  -1  -3 -30    1.87    0.49   0
  -2  -3 -30   -0.78    0.53   0
   2   3  30    0.21    0.57   0
   3   3  30    0.69    0.57   0
  -3  -3 -30    0.15    0.37   0
  -2  -4  30    0.30    0.54   0
  -2   4  30    1.35    0.53   0
  -2  -4  30    0.21    0.38   0
   2  -4 -30    0.11    0.52   0
   1  -4 -30    2.30    0.36   0
  -1   4  30    3.29    0.55   0
  -1  -4  30    2.87    0.58   0
  -1  -4  30    3.16    0.68   0
   0   4  30    9.30    0.47   0
   0  -4 -30    8.99    0.54   0
   0  -4  30   10.04    0.84   0
   0  -4  30   10.49    0.94   0
   1   4  30    1.30    0.37   0
  -1  -4 -30    0.56    0.35   0
  -2  -4 -30    1.98    0.53   0
   2   4  30    1.32    0.43   0
  -1   5  30    0.73    0.55   0
  -1  -5  30    0.34    0.69   0
  -1  -5  30    0.00    0.58   0
   1  -5 -30   -0.16    0.37   0
   0   5  30    2.41    0.57   0
   0  -5 -30    3.44    0.55   0
   1   5  30    5.19    0.63   0
  -1  -5 -30    5.41    0.60   0
  -3   0  31    1.38    0.38   0
  -3   0  31   12.69    0.60   0
   1   0 -31    4.81    0.47   0
  -1   0  31    5.25    0.40   0
   1   0  31    2.02    0.53   0
  -1   0 -31    1.57    0.50   0
  -3   0 -31   -0.15    0.53   0
   3   0  31    0.48    0.56   0
  -3   1  31    0.81    0.51   0
  -3   1  31    0.81    0.53   0
  -3  -1  31    0.63    0.53   0
  -3  -1  31    1.01    0.52   0
   2  -1 -31    3.13    0.50   0
  -2   1  31    5.00    0.53   0
  -2  -1  31    4.01    0.55   0
  -2  -1  31    4.59    0.51   0
  -1  -1  31    0.65    0.47   0
  -1  -1  31    0.81    0.50   0
   1  -1 -31    0.02    0.32   0
  -1   1  31    0.07    0.49   0
   0  -1 -31   27.65    0.65   0
   0   1  31   28.84    0.69   0
   0  -1  31   28.95    0.77   0
   1   1  31   11.84    0.59   0
   1  -1  31   13.30    0.74   0
  -1   1 -31   10.90    0.63   0
  -1  -1 -31    8.75    0.42   0
  -2   1 -31    8.18    0.72   0
  -2  -1 -31    8.86    0.58   0
   2  -1  31    7.31    0.79   0
   2   1  31    7.85    0.65   0
  -3  -1 -31    0.94    0.56   0
   3  -1  31    0.80    0.84   0
  -3   1 -31    0.25    0.79   0
   3   1  31    0.26    0.61   0
  -3   2  31    0.47    0.53   0
  -3  -2  31    0.15    0.55   0
  -3  -2  31    0.74    0.53   0
  -2  -2  31    6.04    0.54   0
  -2  -2  31    6.08    0.52   0
   2  -2 -31    4.78    0.35   0
  -2   2  31    5.94    0.54   0
  -1  -2  31    0.29    0.48   0
  -1  -2  31    0.39    0.52   0
  -1   2  31    0.20    0.34   0
   1  -2 -31   -0.02    0.46   0
   0  -2 -31    0.17    0.48   0
   0  -2  31    0.17    0.52   0
   0   2  31    0.35    0.50   0
   0  -2  31    0.74    0.64   0
   1  -2  31   33.14    1.27   0
   1   2  31   35.74    0.67   0
   1  -2  31   22.81    1.07   0
  -1  -2 -31   36.19    0.73   0
  -2  -2 -31    0.29    0.34   0
   2   2  31    0.60    0.55   0
  -3  -2 -31    0.82    0.54   0
   3   2  31    1.42    0.58   0
  -3  -3  31    2.80    0.57   0
   3  -3 -31    1.58    0.40   0
  -3  -3  31    1.14    0.59   0
  -3   3  31    3.22    0.56   0
   2  -3 -31    4.54    0.53   0
  -2  -3  31    4.80    0.58   0
  -2   3  31    5.67    0.55   0
  -2  -3  31    5.13    0.57   0
   1  -3 -31    2.78    0.38   0
  -1  -3  31    3.55    0.56   0
  -1  -3  31    2.30    0.54   0
  -1   3  31    3.82    0.52   0
   0   3  31    1.21    0.38   0
   0  -3  31    1.02    0.70   0
   0  -3 -31    1.38    0.51   0
   0  -3  31    1.81    0.64   0
   1   3  31    7.36    0.57   0
  -1  -3 -31    7.68    0.55   0
  -2  -3 -31    2.44    0.54   0
   2   3  31    1.21    0.39   0
  -2  -4  31    1.77    0.58   0
  -2   4  31    2.24    0.42   0
  -2  -4  31    1.75    0.60   0
   2  -4 -31    2.15    0.55   0
   1  -4 -31    0.12    0.50   0
  -1   4  31    0.72    0.52   0
  -1  -4  31    0.59    0.67   0
  -1  -4  31    0.71    0.71   0
   0   4  31    4.23    0.57   0
   0  -4 -31    3.22    0.54   0
   0  -4  31    4.80    0.86   0
   0  -4  31    4.36    0.88   0
   1   4  31   -0.20    0.55   0
  -1  -4 -31   -0.26    0.53   0
  -2  -4 -31    0.30    0.37   0
   2   4  31   -0.18    0.40   0
   0   5  31    0.70    0.56   0
   0  -5 -31    0.31    0.56   0
  -2   0  32    1.42    0.50   0
  -2   0  32    1.00    0.36   0
   0   0 -32    1.02    0.46   0
   0   0  32    1.44    0.49   0
   2   0  32    4.99    0.60   0
  -2   0 -32    5.58    0.64   0
  -3   1  32   10.12    0.61   0
  -3   1  32    7.44    0.59   0
  -3  -1  32    5.71    0.41   0
  -3  -1  32    9.63    0.47   0
  -2   1  32    2.28    0.50   0
   2  -1 -32   -0.14    0.48   0
  -2  -1  32    0.93    0.38   0
  -2  -1  32    2.46    0.51   0
  -1  -1  32    1.18    0.46   0
  -1  -1  32    0.70    0.48   0
   1  -1 -32    0.77    0.47   0
  -1   1  32    1.55    0.47   0
   0  -1  32    9.87    0.63   0
   0   1  32   12.89    0.56   0
   0  -1 -32   11.87    0.57   0
   0  -1  32   13.09    0.63   0
   1  -1  32   36.09    0.98   0
   1   1  32   37.56    0.77   0
  -1   1 -32   35.26    0.94   0
  -1  -1 -32   36.95    0.74   0
  -2  -1 -32    0.42    0.53   0
  -2   1 -32    0.18    0.63   0
   2  -1  32    0.54    0.68   0
   2   1  32    0.36    0.56   0
  -3  -1 -32   -0.23    0.57   0
   3  -1  32    0.32    0.92   0
   3   1  32    0.23    0.61   0
  -3   1 -32    0.25    0.87   0
  -3   2  32   20.46    0.65   0
  -3  -2  32   12.55    0.67   0
  -3  -2  32   14.22    0.72   0
   2  -2 -32    0.75    0.48   0
  -2  -2  32   -0.05    0.50   0
  -2  -2  32   -0.11    0.50   0
  -2   2  32    0.81    0.50   0
  -1  -2  32    2.10    0.51   0
  -1  -2  32    0.73    0.36   0
  -1   2  32    1.98    0.53   0
   1  -2 -32    0.98    0.49   0
   0  -2 -32    4.79    0.49   0
   0  -2  32    4.62    0.64   0
   0   2  32    4.45    0.52   0
   0  -2  32    4.34    0.64   0
   1  -2  32   -0.03    0.68   0
   1   2  32    0.37    0.51   0
   1  -2  32    0.14    0.67   0
  -1  -2 -32    0.09    0.50   0
  -2  -2 -32   -0.02    0.34   0
   2   2  32    0.12    0.53   0
  -3  -2 -32   -0.04    0.55   0
   3   2  32    0.21    0.58   0
   2  -3 -32    0.28    0.36   0
  -2  -3  32    0.89    0.55   0
  -2   3  32    0.70    0.37   0
  -2  -3  32    1.01    0.38   0
  -1  -3  32    1.05    0.54   0
   1  -3 -32    1.03    0.50   0
  -1  -3  32    0.51    0.52   0
  -1   3  32    1.19    0.36   0
   0   3  32   13.55    0.58   0
   0  -3  32    7.95    0.82   0
   0  -3  32    9.66    0.80   0
   0  -3 -32   10.45    0.56   0
   1   3  32    0.19    0.50   0
  -1  -3 -32    0.23    0.48   0
  -2  -3 -32    0.41    0.38   0
   2   3  32   -0.22    0.40   0
  -2  -4  32    4.01    0.60   0
   2  -4 -32    5.07    0.43   0
   1  -4 -32    0.85    0.52   0
  -1   4  32    1.87    0.52   0
  -1  -4  32    1.12    0.57   0
  -1  -4  32    1.75    0.72   0
   0   4  32    0.60    0.54   0
   0  -4  32    0.67    0.79   0
   0  -4 -32    0.66    0.51   0
   0  -4  32    0.77    0.94   0
   1   4  32    0.10    0.56   0
  -1  -4 -32    0.09    0.53   0
  -3   0  33    1.23    0.55   0
  -3   0  33    1.12    0.54   0
   1   0 -33   24.03    0.54   0
  -1   0  33   24.94    0.66   0
   1   0  33   25.43    0.87   0
  -1   0 -33   29.19    0.85   0
   3   0  33    0.14    0.75   0
  -3   0 -33    0.35    0.71   0
  -3   1  33    7.11    0.60   0
  -3   1  33    0.27    0.39   0
  -3  -1  33    0.22    0.42   0
  -3  -1  33    9.18    0.64   0
  -2   1  33    1.72    0.48   0
  -2  -1  33    1.13    0.35   0
  -2  -1  33    0.11    0.51   0
  -1  -1  33    0.43    0.48   0
  -1  -1  33    0.21    0.48   0
   1  -1 -33    0.12    0.47   0
  -1   1  33   -0.18    0.48   0
   0  -1  33   11.55    0.64   0
   0   1  33   12.98    0.61   0
   0  -1  33   13.49    0.65   0
   0  -1 -33   13.06    0.56   0
  -1  -1 -33   48.31    0.79   0
   1  -1  33   38.57    0.99   0
   1   1  33   48.10    0.82   0
  -1   1 -33   41.59    0.90   0
  -2   1 -33    0.95    0.74   0
  -2  -1 -33    0.88    0.52   0
   2  -1  33    0.40    0.78   0
   2   1  33    0.44    0.59   0
  -3  -1 -33    0.46    0.60   0
   3  -1  33    0.10    0.95   0
  -3   1 -33    0.45    0.91   0
   3   1  33    0.75    0.63   0
  -3  -2  33    2.05    0.59   0
   2  -2 -33    9.28    0.57   0
  -2  -2  33    6.49    0.60   0
  -2  -2  33    9.71    0.61   0
  -2   2  33    8.92    0.58   0
  -1  -2  33    1.24    0.50   0
  -1  -2  33    0.89    0.51   0
  -1   2  33    1.10    0.51   0
   1  -2 -33    2.55    0.50   0
   0  -2 -33   -0.29    0.34   0
   0  -2  33   -0.16    0.49   0
   0   2  33    0.13    0.37   0
   0  -2  33    0.18    0.49   0
   1  -2  33    9.54    0.83   0
   1   2  33    9.44    0.58   0
   1  -2  33    8.49    0.91   0
  -1  -2 -33    7.61    0.40   0
  -2  -2 -33    0.24    0.53   0
   2   2  33   -0.49    0.53   0
   2  -3 -33    1.61    0.51   0
  -2  -3  33    1.27    0.57   0
  -2  -3  33    1.19    0.56   0
  -2   3  33    1.13    0.54   0
  -1  -3  33    0.43    0.55   0
   1  -3 -33    0.34    0.50   0
  -1   3  33    0.57    0.49   0
  -1  -3  33    1.09    0.68   0
   0   3  33    0.30    0.36   0
   0  -3  33    0.40    0.68   0
   0  -3  33    0.37    0.66   0
   0  -3 -33    1.37    0.52   0
   1   3  33   -0.42    0.38   0
  -1  -3 -33    0.05    0.38   0
  -2  -3 -33    0.52    0.55   0
   2   3  33    0.86    0.55   0
   1  -4 -33    0.34    0.51   0
  -1  -4  33    0.51    0.57   0
  -1   4  33    0.54    0.52   0
  -1  -4  33    0.73    0.72   0
   0   4  33    1.12    0.42   0
   0  -4  33    2.18    0.86   0
   0  -4 -33    2.00    0.40   0
   0  -4  33    1.50    0.87   0
   1   4  33    2.26    0.59   0
  -1  -4 -33    1.43    0.39   0
  -2   0  34    4.79    0.55   0
  -2   0  34    3.74    0.58   0
   0   0  34   15.09    0.64   0
   0   0 -34   14.44    0.62   0
  -2   0 -34    5.23    0.61   0
   2   0  34    6.25    0.64   0
  -3   1  34    7.06    0.49   0
  -3   1  34    5.29    0.59   0
  -3  -1  34    4.88    0.64   0
  -3  -1  34    6.80    0.50   0
  -2  -1  34    0.63    0.51   0
  -2  -1  34    0.10    0.54   0
  -2   1  34    0.21    0.51   0
  -1  -1  34    0.03    0.50   0
  -1   1  34    0.64    0.50   0
   1  -1 -34    0.49    0.50   0
  -1  -1  34    0.86    0.49   0
   0  -1  34    1.20    0.55   0
   0   1  34    1.47    0.50   0
   0  -1  34    1.63    0.55   0
   0  -1 -34    1.13    0.49   0
  -1  -1 -34   18.04    0.66   0
   1  -1  34   18.10    0.79   0
   1   1  34   18.23    0.70   0
  -2   1 -34    4.13    0.72   0
  -2  -1 -34    3.81    0.59   0
   2  -1  34    5.83    0.79   0
   2   1  34    4.58    0.66   0
   2  -2 -34    0.04    0.35   0
  -2  -2  34   -0.04    0.38   0
  -2  -2  34    0.19    0.55   0
  -2   2  34   -0.14    0.38   0
  -1  -2  34    2.96    0.57   0
  -1  -2  34    2.53    0.57   0
  -1   2  34    3.15    0.52   0
   1  -2 -34    1.63    0.35   0
   0  -2 -34    3.66    0.51   0
   0  -2  34    2.79    0.70   0
   0   2  34    3.52    0.56   0
   0  -2  34    3.73    0.56   0
   1  -2  34    0.18    0.67   0
   1   2  34    0.79    0.56   0
   1  -2  34    0.06    0.77   0
  -1  -2 -34   -0.07    0.50   0
  -2  -2 -34    0.29    0.52   0
   2   2  34    0.50    0.56   0
   2  -3 -34    2.11    0.59   0
  -2  -3  34    1.04    0.42   0
  -2  -3  34    2.22    0.58   0
  -2   3  34    2.69    0.57   0
  -1  -3  34    0.82    0.56   0
  -1   3  34    1.56    0.55   0
  -1  -3  34    1.17    0.57   0
   1  -3 -34    0.78    0.51   0
   0   3  34    5.80    0.57   0
   0  -3  34    4.83    0.75   0
   0  -3  34    4.95    0.75   0
   0  -3 -34    3.36    0.54   0
   1   3  34    0.49    0.55   0
  -1  -3 -34    1.15    0.52   0
  -2  -3 -34    0.95    0.56   0
   1  -4 -34    0.19    0.55   0
   0   4  34    4.39    0.58   0
   0  -4  34    3.43    1.02   0
   0  -4 -34    2.24    0.38   0
   0  -4  34    2.13    0.91   0
  -1   0  35    0.40    0.51   0
  -1   0 -35    2.98    0.56   0
   1   0  35    2.34    0.59   0
  -2  -1  35    6.79    0.59   0
  -2  -1  35    2.08    0.40   0
  -2   1  35    5.68    0.45   0
   1  -1 -35    6.86    0.56   0
  -1  -1  35    3.99    0.58   0
  -1   1  35    5.17    0.57   0
  -1  -1  35    5.08    0.41   0
   0  -1  35    4.33    0.60   0
   0   1  35    3.76    0.41   0
   0  -1  35    3.86    0.58   0
   0  -1 -35    3.81    0.52   0
   1  -1  35    6.47    0.66   0
   1   1  35    7.38    0.63   0
  -1  -1 -35    6.30    0.58   0
  -2   1 -35    0.36    0.69   0
   2  -1  35    0.26    0.84   0
  -2  -1 -35    0.36    0.56   0
   2   1  35   -0.03    0.61   0
  -2  -2  35   11.97    0.69   0
  -2  -2  35    3.78    0.42   0
   2  -2 -35    8.75    0.61   0
  -2   2  35   10.95    0.49   0
   1  -2 -35    4.41    0.41   0
  -1  -2  35    5.18    0.64   0
  -1  -2  35    1.57    0.41   0
  -1   2  35    6.25    0.57   0
   0  -2 -35    2.77    0.51   0
   0   2  35    3.69    0.57   0
   0  -2  35    1.85    0.56   0
   0  -2  35    3.14    0.69   0
   1  -2  35   11.47    1.07   0
   1   2  35   12.10    0.65   0
   1  -2  35   14.25    1.04   0
  -1  -2 -35    9.86    0.44   0
  -2  -2 -35    5.67    0.62   0
   2   2  35    6.98    0.66   0
  -1  -3  35    0.86    0.72   0
  -1   3  35    0.78    0.39   0
  -1  -3  35    0.25    0.60   0
   1  -3 -35    0.35    0.53   0
   0  -3 -35    0.47    0.38   0
   0   3  35    0.82    0.37   0
   0  -3  35    0.88    0.70   0
   0  -3  35    0.43    0.72   0
   1   3  35   -0.53    0.61   0
  -1  -3 -35    0.33    0.39   0
  -2   0  36    0.42    0.55   0
  -2   0  36    0.78    0.40   0
   0   0 -36   10.02    0.65   0
   0   0  36   11.34    0.65   0
  -2   0 -36    0.22    0.57   0
   2   0  36    0.76    0.59   0
  -2  -1  36    1.29    0.57   0
  -2  -1  36    1.24    0.56   0
  -2   1  36    1.05    0.43   0
   1  -1 -36    3.24    0.42   0
  -1  -1  36    2.66    0.58   0
  -1   1  36    3.18    0.59   0
  -1  -1  36    4.28    0.57   0
   0  -1  36    2.03    0.69   0
   0   1  36    1.88    0.57   0
   0  -1  36    1.50    0.68   0
   0  -1 -36    1.28    0.38   0
   1  -1  36   10.59    0.72   0
   1   1  36    9.47    0.66   0
  -1  -1 -36    8.23    0.59   0
   2  -1  36    4.62    0.83   0
  -2  -1 -36    3.61    0.58   0
   2   1  36    5.66    0.62   0
  -2  -2  36    1.19    0.58   0
  -2  -2  36    0.85    0.60   0
  -2   2  36    0.99    0.40   0
   2  -2 -36    0.92    0.55   0
   1  -2 -36    0.46    0.37   0
  -1  -2  36   -0.14    0.58   0
  -1   2  36    0.41    0.55   0
  -1  -2  36    0.45    0.53   0
   0   2  36    0.95    0.38   0
   0  -2 -36    1.14    0.52   0
   0  -2  36    0.82    0.57   0
   0  -2  36    1.41    0.65   0
   1  -2  36    6.93    0.96   0
   1   2  36    5.69    0.62   0
   1  -2  36    5.38    0.93   0
  -1  -2 -36    3.80    0.58   0
  -1  -3  36    0.09    0.57   0
  -1   3  36    0.12    0.40   0
  -1  -3  36    0.20    0.56   0
   1  -3 -36    0.15    0.53   0
   0  -3 -36   -0.08    0.52   0
   0   3  36    0.37    0.61   0
   0  -3  36    0.05    0.71   0
   0  -3  36   -0.18    0.74   0
   1   3  36    2.55    0.62   0
  -1  -3 -36    2.47    0.58   0
  -1   0  37    0.58    0.51   0
   1   0  37    1.84    0.71   0
  -1   0 -37    2.87    0.57   0
  -2  -1  37    3.40    0.59   0
  -2  -1  37    2.40    0.42   0
  -2   1  37    3.00    0.59   0
   1  -1 -37    0.74    0.39   0
  -1  -1  37    0.80    0.56   0
  -1   1  37    1.05    0.54   0
  -1  -1  37    1.16    0.55   0
   0  -1 -37    0.93    0.52   0
   0  -1  37    1.02    0.71   0
   0   1  37    1.09    0.53   0
   0  -1  37    0.75    0.57   0
   1  -1  37    0.17    0.58   0
   1   1  37    0.55    0.55   0
   1  -1  37    0.56    0.70   0
  -1  -1 -37    0.48    0.52   0
   1  -2 -37    1.04    0.39   0
  -1  -2  37    0.52    0.58   0
  -1   2  37    1.01    0.57   0
  -1  -2  37    0.43    0.58   0
   0   2  37    0.57    0.55   0
   0  -2  37    0.56    0.68   0
   0  -2 -37    0.50    0.53   0
   0  -2  37    0.56    0.55   0
   1  -2  37    1.97    0.88   0
   1   2  37    2.22    0.59   0
   1  -2  37    1.75    0.87   0
  -1  -2 -37    1.95    0.41   0
   0   0  38    9.65    0.66   0
   0   0 -38    9.22    0.61   0
  -1  -1  38    1.54    0.58   0
   1  -1 -38    2.11    0.56   0
  -1   1  38    2.31    0.42   0
  -1  -1  38    1.74    0.57   0
   0  -1 -38    0.42    0.52   0
   0  -1  38    0.46    0.69   0
   0   1  38   -0.09    0.58   0
   0  -1  38    0.05    0.58   0
   1  -1  38    0.12    0.59   0
   1   1  38    0.57    0.63   0
   1  -1  38    0.14    0.57   0
  -1  -1 -38    0.22    0.51   0
   1  -2 -38    0.69    0.55   0
   0   2  38    0.33    0.55   0
   0  -2  38   -0.41    0.74   0
   0  -2  38    0.21    0.60   0
   0  -2 -38   -0.09    0.38   0
  -1   0  39    0.13    0.56   0
  -1   0  39    0.09    0.56   0
  -1   0 -39    0.67    0.55   0
   1  -1 -39    0.36    0.55   0
   0  -1  39    0.14    0.72   0
   0   1  39    0.50    0.55   0
   0  -1 -39    0.23    0.53   0
   0  -1  39    0.57    0.57   0
;
_shelx_hkl_checksum     70340
_shelx_res_file
;
    shelx.res created by SHELXL-2014/7
TITL shelxt_a.res in P2(1)/n
CELL  0.71073   4.6003   6.2969  30.7255   90.000   90.886   90.000
ZERR     2.00   0.0005   0.0005   0.0035    0.000    0.009    0.000
LATT   1
SYMM  1/2 - X, 1/2 + Y, 1/2 - Z
SFAC  C    H    N    O
UNIT  40 40 4 8
MERG   2
MORE -1
FMAP   2
PLAN   20
ACTA
BOND   $H
CONF
LIST   6
L.S.  25
WGHT    0.065800    0.058200
FVAR       0.67039
O2    4    0.938819    0.494543    0.322061    11.00000    0.07678    0.06649 =
         0.05186    0.00438    0.01642    0.00863
N1    3    0.348010    0.652576    0.457532    11.00000    0.05848    0.05874 =
         0.04344    0.00591    0.00685   -0.00632
O1    4    0.966267    0.804504    0.286893    11.00000    0.10339    0.08105 =
         0.06556    0.01763    0.03729    0.00403
C7    1    0.433574    0.764131    0.419377    11.00000    0.05118    0.05597 =
         0.04019    0.00409    0.00210   -0.00933
C3    1    0.691427    0.789030    0.351604    11.00000    0.05278    0.05768 =
         0.04405    0.00441    0.00378   -0.00391
C10   1    0.541517    0.558368    0.480343    11.00000    0.05747    0.05606 =
         0.04164    0.00206    0.00674   -0.00723
AFIX  43
H10   2    0.735205    0.563321    0.472169    11.00000   -1.20000
AFIX   0
C8    1    0.616754    0.674209    0.388780    11.00000    0.05348    0.05281 =
         0.04547    0.00487    0.00287   -0.00270
AFIX  43
H8    2    0.689445    0.537857    0.393054    11.00000   -1.20000
AFIX   0
C6    1    0.316830    0.968031    0.412968    11.00000    0.05234    0.05538 =
         0.04640   -0.00124    0.00044   -0.00502
C2    1    0.879810    0.701018    0.316941    11.00000    0.05783    0.06470 =
         0.04626    0.00628    0.00631   -0.00231
C5    1    0.399570    1.080335    0.376055    11.00000    0.06708    0.05275 =
         0.05352    0.00583    0.00255    0.00158
AFIX  43
H5    2    0.328972    1.217200    0.371687    11.00000   -1.20000
AFIX   0
C4    1    0.583498    0.993277    0.345897    11.00000    0.06599    0.05990 =
         0.04967    0.01109    0.00580   -0.00477
AFIX  43
H4    2    0.635626    1.071737    0.321590    11.00000   -1.20000
AFIX   0
C9    1    0.114252    1.066155    0.445190    11.00000    0.07080    0.06694 =
         0.05853   -0.00657    0.00968   -0.00169
AFIX 137
H9A   2   -0.049996    0.974495    0.449138    11.00000   -1.50000
H9B   2    0.048761    1.201422    0.434474    11.00000   -1.50000
H9C   2    0.214597    1.085223    0.472538    11.00000   -1.50000
AFIX   0
C1    1    1.112404    0.399811    0.287989    11.00000    0.08232    0.08300 =
         0.05466   -0.00399    0.01639    0.01375
AFIX 137
H1A   2    1.023534    0.428577    0.260134    11.00000   -1.50000
H1B   2    1.123688    0.249079    0.292385    11.00000   -1.50000
H1C   2    1.304564    0.459250    0.288958    11.00000   -1.50000
AFIX   0
HKLF 4
REM  shelxt_a.res in P2(1)/n
REM R1 =  0.0411 for    1490 Fo > 4sig(Fo)  and  0.0567 for all    2002 data
REM    120 parameters refined using      0 restraints
END
WGHT      0.0658      0.0583
REM Highest difference peak  0.122,  deepest hole -0.121,  1-sigma level  0.029
Q1    1   1.1046  0.4952  0.2580  11.00000  0.05    0.12
Q2    1   0.5000  0.5000  0.5000  10.50000  0.05    0.12
Q3    1   0.7795  0.7427  0.3391  11.00000  0.05    0.11
Q4    1   0.2394  1.0126  0.4243  11.00000  0.05    0.11
Q5    1   0.0157  0.9252  0.4694  11.00000  0.05    0.10
Q6    1   0.7193  0.7548  0.3658  11.00000  0.05    0.10
Q7    1   0.4811  0.7069  0.3973  11.00000  0.05    0.10
Q8    1  -0.1286  1.1232  0.4250  11.00000  0.05    0.10
Q9    1   0.1830  0.6813  0.4785  11.00000  0.05    0.10
Q10   1   0.5542  0.7653  0.4143  11.00000  0.05    0.10
Q11   1   0.5170  0.7375  0.4074  11.00000  0.05    0.09
Q12   1   0.1540  1.2590  0.4461  11.00000  0.05    0.09
Q13   1   1.2893  0.5335  0.2716  11.00000  0.05    0.08
Q14   1   1.0507  0.5851  0.3263  11.00000  0.05    0.08
Q15   1   0.5664  1.0913  0.3071  11.00000  0.05    0.08
Q16   1   0.8144  0.4907  0.4725  11.00000  0.05    0.08
Q17   1   1.3521  0.3821  0.3039  11.00000  0.05    0.08
Q18   1   0.3978  0.7386  0.4300  11.00000  0.05    0.08
Q19   1   0.3360  0.8704  0.4136  11.00000  0.05    0.08
Q20   1   0.2012  1.2251  0.3631  11.00000  0.05    0.08
;
_shelx_res_checksum     94927
