# Supplementary material for: Crystal structure and Hirshfeld surface analysis of dimethyl 3,3′-{[(1E,2E)-ethane-1,2-diyl­idene]bis(aza­nylyl­idene)}bis­(4-methyl­benzoate)
Source: Acta Crystallogr E Crystallogr Commun. 2022 Mar 1;78(Pt 4):340–5. doi: 10.1107/S2056989022002092 (PMC8983970; doi:10.1107/S2056989022002092)
Supplement: Supplementary file 2 [file e-78-00340-Isup2.hkl]

data_I                                                                          
_shelx_title ' shelxt_a.res in P2(1)/n'                                         
_shelx_refln_list_code          4                                               
_shelx_F_calc_maximum      150.92                                               
_exptl_crystal_F_000       372.00                                               
_reflns_d_resolution_high  0.7723                                               
                                                                                
loop_                                                                           
 _space_group_symop_operation_xyz                                               
 'x, y, z'                                                                      
 '-x+1/2, y+1/2, -z+1/2'                                                        
 '-x, -y, -z'                                                                   
 'x-1/2, -y-1/2, z-1/2'                                                         
                                                                                
_cell_length_a     4.6003                                                       
_cell_length_b     6.2969                                                       
_cell_length_c    30.7255                                                       
_cell_angle_alpha  90.000                                                       
_cell_angle_beta   90.886                                                       
_cell_angle_gamma  90.000                                                       
                                                                                
_shelx_F_squared_multiplier     1.000                                           
                                                                                
loop_                                                                           
 _refln_index_h                                                                 
 _refln_index_k                                                                 
 _refln_index_l                                                                 
 _refln_F_squared_calc                                                          
 _refln_F_squared_meas                                                          
 _refln_F_squared_sigma                                                         
 _refln_observed_status                                                         
   2   0   0       1018.57        938.77        10.36 o                         
   4   0   0        204.55        220.93         1.50 o                         
   1   1   0        538.35        537.01         9.09 o                         
   2   1   0        451.64        416.33         4.50 o                         
   3   1   0         21.65         24.41         0.52 o                         
   4   1   0         20.46         20.68         0.87 o                         
   5   1   0          1.06          1.60         0.56 o                         
   0   2   0        324.56        301.29         2.19 o                         
   1   2   0         28.37         28.78         0.72 o                         
   2   2   0         32.75         32.71         2.17 o                         
   3   2   0          1.61          1.84         0.43 o                         
   4   2   0          0.07          0.84         0.51 o                         
   5   2   0          1.05          1.00         0.45 o                         
   1   3   0        738.83        753.96         5.28 o                         
   2   3   0          0.90          1.59         0.48 o                         
   3   3   0          0.65          0.35         0.52 o                         
   4   3   0         74.64         76.96         1.19 o                         
   5   3   0          0.07          0.24         0.52 o                         
   0   4   0        355.08        441.54         8.05 o                         
   1   4   0          6.96          6.75         0.46 o                         
   2   4   0         29.53         27.94         0.57 o                         
   3   4   0         60.31         61.70         0.82 o                         
   4   4   0          4.72          5.00         0.58 o                         
   5   4   0          0.40          0.30         0.62 o                         
   1   5   0         19.85         16.81         0.55 o                         
   2   5   0          0.05          0.24         0.44 o                         
   3   5   0          3.71          5.39         0.56 o                         
   4   5   0          0.07         -0.14         0.57 o                         
   0   6   0          8.53          8.45         0.79 o                         
   1   6   0          2.32          2.53         0.42 o                         
   2   6   0          0.73          1.18         0.55 o                         
   3   6   0          1.97          1.95         0.52 o                         
   4   6   0          0.83          0.80         0.71 o                         
   1   7   0          0.74          1.51         0.50 o                         
   2   7   0          1.25          1.01         0.49 o                         
   3   7   0         12.74          8.35         0.96 o                         
   0   8   0          4.20          2.15         0.98 o                         
   1   8   0          0.81          1.27         0.88 o                         
  -5   0   1          0.01          0.79         1.09 o                         
  -3   0   1        452.03        391.40        41.31 o                         
  -1   0   1       1070.31        979.69         6.30 o                         
   1   0   1       3273.13       3291.72        28.28 o                         
   3   0   1         15.24         11.88         0.77 o                         
   5   0   1          7.12          7.98         0.82 o                         
  -5   1   1          0.01          0.04         0.48 o                         
  -4   1   1         36.08         34.11         3.31 o                         
  -3   1   1         34.36         38.35         0.69 o                         
  -2   1   1        145.02        134.13         1.07 o                         
  -1   1   1        232.07        205.33         3.44 o                         
   0   1   1         92.92         89.51         2.30 o                         
   1   1   1        274.34        251.56         5.51 o                         
   2   1   1         23.42         24.94         0.63 o                         
   3   1   1        129.39        116.81         0.82 o                         
   4   1   1          0.59          0.56         0.42 o                         
   5   1   1          1.70          2.13         0.51 o                         
  -5   2   1          6.52          6.99         0.69 o                         
  -4   2   1          0.15          0.55         0.43 o                         
  -3   2   1          6.26          6.14         0.45 o                         
  -2   2   1         13.81         14.37         0.58 o                         
  -1   2   1        114.66        109.21         1.53 o                         
   0   2   1         11.04         10.80         0.75 o                         
   1   2   1        362.47        386.97         9.50 o                         
   2   2   1          8.65          6.59         0.65 o                         
   3   2   1         44.31         43.11         1.34 o                         
   4   2   1         47.91         50.55         1.10 o                         
   5   2   1         23.58         22.38         3.54 o                         
  -5   3   1          4.44          3.75         0.54 o                         
  -4   3   1        183.81        164.88        25.53 o                         
  -3   3   1         68.34         64.90         3.40 o                         
  -2   3   1        222.90        211.44         1.53 o                         
  -1   3   1        164.70        129.22         0.96 o                         
   0   3   1        256.92        270.33         1.29 o                         
   1   3   1         23.49         28.25         0.64 o                         
   2   3   1          0.34          0.09         0.46 o                         
   3   3   1        102.75        104.56         2.87 o                         
   4   3   1          2.94          2.88         0.50 o                         
   5   3   1         13.26         13.17         0.86 o                         
  -5   4   1          0.06          0.27         0.61 o                         
  -4   4   1          0.28          0.70         0.50 o                         
  -3   4   1         30.37         27.31         4.84 o                         
  -2   4   1        102.08        102.67         1.62 o                         
  -1   4   1         69.89         65.59         1.24 o                         
   0   4   1          3.76          3.68         0.53 o                         
   1   4   1         81.79         91.35         0.81 o                         
   2   4   1          5.66          5.47         0.46 o                         
   3   4   1         44.11         46.12         0.97 o                         
   4   4   1         36.46         34.07         1.17 o                         
   5   4   1          1.06          1.43         0.63 o                         
  -4   5   1          0.96          1.06         0.60 o                         
  -3   5   1          2.21          2.68         0.45 o                         
  -2   5   1         68.51         72.75         1.52 o                         
  -1   5   1         27.89         32.52         0.60 o                         
   0   5   1          0.08          0.38         0.46 o                         
   1   5   1          2.50          2.66         0.76 o                         
   2   5   1         35.28         38.32         0.65 o                         
   3   5   1          1.16          1.64         0.54 o                         
   4   5   1          7.81          8.38         0.57 o                         
  -4   6   1          0.07          0.62         0.73 o                         
  -3   6   1         93.60         92.75         3.09 o                         
  -2   6   1         24.21         26.63         0.90 o                         
  -1   6   1         30.92         30.91         0.60 o                         
   0   6   1          8.60          8.84         0.68 o                         
   1   6   1         13.72         13.07         0.80 o                         
   2   6   1          9.73         10.13         0.54 o                         
   3   6   1          2.56          2.36         0.48 o                         
   4   6   1          3.15          3.42         0.74 o                         
  -3   7   1          0.35          0.53         0.88 o                         
  -2   7   1          0.43          0.77         0.51 o                         
  -1   7   1          0.00          0.54         0.51 o                         
   0   7   1         14.34         12.96         0.63 o                         
   1   7   1          0.00          0.78         0.56 o                         
   2   7   1          4.87          3.41         0.56 o                         
   3   7   1         11.75          6.07         1.36 o                         
  -1   8   1          0.01          0.46         0.87 o                         
   0   8   1          0.07          0.14         0.49 o                         
   1   8   1          0.41          0.68         0.72 o                         
  -4   0   2          6.85          7.48         0.87 o                         
  -2   0   2         27.23         23.60         0.75 o                         
   0   0   2         41.64         53.91         3.23 o                         
   2   0   2        564.98        556.58         6.94 o                         
   4   0   2         11.24         12.79         1.07 o                         
  -5   1   2          6.62          6.06         0.77 o                         
  -4   1   2          0.95          1.84         0.45 o                         
  -3   1   2         81.06         71.46         0.69 o                         
  -2   1   2          4.12          2.94         0.56 o                         
  -1   1   2        933.66        864.61        11.07 o                         
   0   1   2       4615.13       4820.68        73.06 o                         
   1   1   2       6425.02       6273.12        85.10 o                         
   2   1   2          0.00          0.26         0.46 o                         
   3   1   2         28.77         26.40         0.58 o                         
   4   1   2         42.40         44.45         0.88 o                         
   5   1   2          7.62          8.76         0.97 o                         
  -5   2   2          0.96          1.32         0.45 o                         
  -4   2   2         25.51         23.96         2.42 o                         
  -3   2   2          8.37          6.52         0.50 o                         
  -2   2   2          1.31          0.59         0.40 o                         
  -1   2   2          6.84          6.58         0.60 o                         
   0   2   2        231.63        230.21         3.14 o                         
   1   2   2       1157.14       1106.99        27.88 o                         
   2   2   2          0.80          1.10         0.50 o                         
   3   2   2         11.41         13.85         0.55 o                         
   4   2   2         52.56         54.68         2.51 o                         
   5   2   2         25.35         27.29         0.68 o                         
  -5   3   2          0.37          0.28         0.46 o                         
  -4   3   2         38.10         44.57         0.87 o                         
  -3   3   2        263.29        279.73         3.46 o                         
  -2   3   2         60.11         57.45         0.99 o                         
  -1   3   2         18.39         15.56         0.54 o                         
   0   3   2        972.97       1026.54        11.62 o                         
   1   3   2        374.67        404.96         4.14 o                         
   2   3   2         10.50         12.38         0.60 o                         
   3   3   2         33.77         35.12         1.66 o                         
   4   3   2          2.22          2.59         0.50 o                         
   5   3   2          0.50          0.57         0.58 o                         
  -5   4   2          0.05          0.23         0.56 o                         
  -4   4   2          6.79          6.59         0.95 o                         
  -3   4   2          0.02          0.01         0.54 o                         
  -2   4   2          5.26          4.88         0.50 o                         
  -1   4   2          2.03          2.28         0.52 o                         
   0   4   2         67.60         66.22         2.06 o                         
   1   4   2          0.31          1.22         0.53 o                         
   2   4   2         14.40         12.38         0.52 o                         
   3   4   2          0.72          0.97         0.53 o                         
   4   4   2          0.51          0.63         0.47 o                         
   5   4   2          0.13          0.55         0.56 o                         
  -4   5   2          6.06          4.51         0.56 o                         
  -3   5   2          8.23          9.12         0.52 o                         
  -2   5   2          0.64          0.74         0.52 o                         
  -1   5   2          6.01          6.69         0.69 o                         
   0   5   2          2.96          2.67         0.46 o                         
   1   5   2          1.30          0.71         0.49 o                         
   2   5   2          0.00          0.52         0.47 o                         
   3   5   2          0.13          0.89         0.45 o                         
   4   5   2          9.05          8.02         1.22 o                         
  -4   6   2          8.17          4.53         0.75 o                         
  -3   6   2         29.13         27.52         0.61 o                         
  -2   6   2         44.42         43.82         3.47 o                         
  -1   6   2          0.06         -0.35         0.52 o                         
   0   6   2         13.00         10.77         0.49 o                         
   1   6   2         35.83         29.59         1.87 o                         
   2   6   2          5.21          6.22         0.55 o                         
   3   6   2          4.55          4.30         0.89 o                         
   4   6   2          1.04          0.68         0.72 o                         
  -3   7   2          8.67          7.43         1.34 o                         
  -2   7   2          1.51          0.81         0.58 o                         
  -1   7   2          2.75          2.02         0.47 o                         
   0   7   2         23.00         19.42         2.07 o                         
   1   7   2          0.77          1.14         0.56 o                         
   2   7   2          0.25          0.83         0.53 o                         
  -1   8   2          0.51          0.45         1.25 o                         
   0   8   2          1.25          1.61         0.63 o                         
   1   8   2          0.17          1.11         0.90 o                         
  -5   0   3          0.01          0.11         0.64 o                         
  -3   0   3        453.63        488.65         8.62 o                         
  -1   0   3       4766.86       4788.57       151.56 o                         
   1   0   3         13.69          6.72         1.26 o                         
   3   0   3          2.45          5.89         0.79 o                         
   5   0   3          0.02          0.89         0.85 o                         
  -5   1   3          4.66          5.05         0.65 o                         
  -4   1   3          6.18          8.02         0.50 o                         
  -3   1   3        131.51        143.29         2.00 o                         
  -2   1   3          5.46          5.81         0.46 o                         
  -1   1   3         20.41         21.55         0.75 o                         
   0   1   3        110.58        110.96         2.03 o                         
   1   1   3       8716.04       8716.42        80.81 o                         
   2   1   3         13.01         12.60         0.64 o                         
   3   1   3         14.54         12.64         0.56 o                         
   4   1   3          0.08          0.43         0.58 o                         
   5   1   3         12.34         12.86         0.61 o                         
  -5   2   3          0.00          0.73         0.56 o                         
  -4   2   3          8.41         10.65         0.47 o                         
  -3   2   3          3.57          2.90         0.53 o                         
  -2   2   3        312.85        296.01         2.51 o                         
  -1   2   3          4.34          2.64         0.50 o                         
   0   2   3       3200.29       3237.12        31.73 o                         
   1   2   3        101.46         98.06         1.80 o                         
   2   2   3          0.32          1.78         0.52 o                         
   3   2   3         71.82         75.91         0.84 o                         
   4   2   3         51.10         53.17         0.87 o                         
   5   2   3         33.40         29.57         4.18 o                         
  -5   3   3          7.21          7.21         0.52 o                         
  -4   3   3          0.19          0.68         0.54 o                         
  -3   3   3          7.36          8.11         0.51 o                         
  -2   3   3         18.84         15.30         0.48 o                         
  -1   3   3         11.78         10.72         0.52 o                         
   0   3   3        121.59        113.48         1.06 o                         
   1   3   3        489.99        515.11         7.87 o                         
   2   3   3         23.13         22.50         0.66 o                         
   3   3   3         15.06         13.65         0.55 o                         
   4   3   3         38.51         35.40         3.86 o                         
   5   3   3          1.04          0.52         0.58 o                         
  -5   4   3          0.14          0.46         0.62 o                         
  -4   4   3          5.63          5.18         0.56 o                         
  -3   4   3         40.00         39.31         1.36 o                         
  -2   4   3         50.41         51.54         0.83 o                         
  -1   4   3         26.97         28.91         0.73 o                         
   0   4   3          0.35          0.30         0.51 o                         
   1   4   3          0.59          0.95         0.52 o                         
   2   4   3         18.88         19.20         0.66 o                         
   3   4   3          1.48          1.91         0.44 o                         
   4   4   3         17.14         18.23         0.72 o                         
   5   4   3          3.04          2.63         0.56 o                         
  -4   5   3          0.59          0.87         0.54 o                         
  -3   5   3         17.79         20.16         0.55 o                         
  -2   5   3         53.25         52.71         1.65 o                         
  -1   5   3         29.81         31.19         0.58 o                         
   0   5   3          0.27          0.78         0.46 o                         
   1   5   3          1.13          0.83         0.47 o                         
   2   5   3          0.66          0.75         0.47 o                         
   3   5   3          2.16          3.12         0.72 o                         
   4   5   3          1.07          1.52         0.54 o                         
  -4   6   3          0.10          0.12         0.72 o                         
  -3   6   3         17.06         17.00         0.67 o                         
  -2   6   3         42.64         43.90         0.95 o                         
  -1   6   3          0.64          1.22         0.54 o                         
   0   6   3          4.46          4.31         0.52 o                         
   1   6   3          7.32          5.79         0.83 o                         
   2   6   3          1.79          0.93         0.47 o                         
   3   6   3          6.05          6.72         0.89 o                         
  -3   7   3          4.72          4.74         1.27 o                         
  -2   7   3          0.02          0.44         0.53 o                         
  -1   7   3          4.40          4.90         0.57 o                         
   0   7   3          3.38          2.98         0.58 o                         
   1   7   3         11.00         10.14         0.63 o                         
   2   7   3          4.44          2.71         0.60 o                         
   3   7   3          5.94          1.94         0.91 o                         
  -1   8   3          0.01          0.40         1.22 o                         
   0   8   3          0.04          0.53         0.61 o                         
  -4   0   4          5.77          2.54         0.69 o                         
  -2   0   4        199.16        222.18         6.29 o                         
   0   0   4       1342.97       1338.56        53.80 o                         
   2   0   4         77.21         73.25         1.25 o                         
   4   0   4        188.42        179.60         6.09 o                         
  -5   1   4          0.52          1.03         0.65 o                         
  -4   1   4          0.96          0.95         0.40 o                         
  -3   1   4          6.79          5.77         0.52 o                         
  -2   1   4        781.93        714.82         2.66 o                         
  -1   1   4        247.37        238.74         2.86 o                         
   0   1   4          3.67          3.31         0.90 o                         
   1   1   4       4726.02       4750.54        73.50 o                         
   2   1   4        473.48        486.27         5.59 o                         
   3   1   4          0.45          0.23         0.52 o                         
   4   1   4         18.69         18.07         0.82 o                         
   5   1   4          0.01          1.28         0.57 o                         
  -5   2   4          6.54          5.54         0.60 o                         
  -4   2   4         11.41         11.78         0.51 o                         
  -3   2   4         12.67         13.27         0.51 o                         
  -2   2   4         64.74         62.29         1.30 o                         
  -1   2   4         66.48         66.22         0.80 o                         
   0   2   4          0.29          0.59         0.66 o                         
   1   2   4         31.11         28.62         0.84 o                         
   2   2   4          0.05          0.84         0.56 o                         
   3   2   4         25.43         24.39         0.63 o                         
   4   2   4         17.91         19.45         0.60 o                         
   5   2   4          1.83          0.98         0.72 o                         
  -5   3   4          0.30          0.94         0.48 o                         
  -4   3   4          9.51          9.37         1.23 o                         
  -3   3   4          6.84          5.79         0.59 o                         
  -2   3   4         49.82         52.37         2.10 o                         
  -1   3   4          0.82          0.73         0.46 o                         
   0   3   4        316.02        305.27         2.78 o                         
   1   3   4        311.47        348.69         3.41 o                         
   2   3   4          1.42          1.22         0.56 o                         
   3   3   4          2.48          2.47         0.59 o                         
   4   3   4          5.51          6.20         0.55 o                         
   5   3   4         20.41         17.68         0.90 o                         
  -5   4   4          2.00          1.45         0.51 o                         
  -4   4   4          0.12          0.77         0.49 o                         
  -3   4   4        431.21        450.11        12.85 o                         
  -2   4   4          4.51          5.22         0.41 o                         
  -1   4   4          1.47          1.53         0.42 o                         
   0   4   4        174.72        186.69         1.89 o                         
   1   4   4        106.27        116.58         1.80 o                         
   2   4   4         11.59         11.15         0.56 o                         
   3   4   4          3.18          3.90         0.57 o                         
   4   4   4          0.37          0.50         0.57 o                         
   5   4   4          0.04          0.12         0.66 o                         
  -4   5   4          8.02          8.62         0.96 o                         
  -3   5   4          1.74          2.77         0.49 o                         
  -2   5   4         40.80         49.53         0.71 o                         
  -1   5   4         18.40         19.38         0.60 o                         
   0   5   4          0.61          0.82         0.43 o                         
   1   5   4          9.45         10.74         0.53 o                         
   2   5   4          0.81          0.27         0.49 o                         
   3   5   4         11.12         12.79         0.84 o                         
   4   5   4          1.87          1.45         0.57 o                         
  -3   6   4          0.00          0.25         0.47 o                         
  -2   6   4          1.74          1.35         0.45 o                         
  -1   6   4          0.45          0.90         0.47 o                         
   0   6   4          5.49          5.52         0.49 o                         
   1   6   4          3.15          4.01         0.55 o                         
   2   6   4          0.16          0.32         0.49 o                         
   3   6   4          0.82          1.48         0.66 o                         
  -2   7   4          7.19          5.59         0.70 o                         
  -1   7   4          0.09         -0.09         0.50 o                         
   0   7   4          0.28          0.99         0.49 o                         
   1   7   4         22.66         16.39         1.76 o                         
   2   7   4          1.65          1.89         0.57 o                         
   0   8   4          0.24          0.61         0.51 o                         
  -5   0   5          0.57          0.32         0.54 o                         
  -3   0   5        478.03        360.47       111.71 o                         
  -1   0   5        171.99        173.04         1.77 o                         
   1   0   5      22777.97      22097.04       156.81 o                         
   3   0   5         20.96         19.57         0.86 o                         
   5   0   5         37.16         37.94         1.42 o                         
  -5   1   5          0.34         -0.10         0.40 o                         
  -4   1   5         46.38         50.58         1.14 o                         
  -3   1   5         15.59         18.01         0.84 o                         
  -2   1   5          0.76          0.10         0.46 o                         
  -1   1   5       1129.44       1000.51        17.01 o                         
   0   1   5       4858.48       4869.93       130.83 o                         
   1   1   5        169.48        154.57         2.52 o                         
   2   1   5        134.13        119.16         0.98 o                         
   3   1   5         88.24         90.87         0.84 o                         
   4   1   5          2.75          3.13         0.45 o                         
   5   1   5         24.82         23.03         1.05 o                         
  -5   2   5          2.58          1.75         0.53 o                         
  -4   2   5          5.87          5.74         0.92 o                         
  -3   2   5        100.15         98.74         1.98 o                         
  -2   2   5        333.96        308.95        15.60 o                         
  -1   2   5        221.00        208.89         1.72 o                         
   0   2   5         97.63        106.54         1.22 o                         
   1   2   5        410.22        414.87         9.73 o                         
   2   2   5         21.22         16.69         0.66 o                         
   3   2   5          0.95          1.41         0.51 o                         
   4   2   5          5.21          5.70         0.55 o                         
   5   2   5          8.39          9.60         0.72 o                         
  -5   3   5          0.00          0.50         0.48 o                         
  -4   3   5          0.22          0.64         0.49 o                         
  -3   3   5         97.14        100.16         1.25 o                         
  -2   3   5          5.02          4.14         0.47 o                         
  -1   3   5        224.12        220.44         2.77 o                         
   0   3   5        609.23        613.28         1.85 o                         
   1   3   5        258.62        249.60         4.33 o                         
   2   3   5        289.36        304.06         1.43 o                         
   3   3   5          0.09         -0.30         0.53 o                         
   4   3   5          9.51         10.50         0.61 o                         
   5   3   5          1.42          0.81         0.55 o                         
  -5   4   5          0.87          0.16         0.48 o                         
  -4   4   5          7.92          9.42         0.65 o                         
  -3   4   5          7.44          9.61         0.56 o                         
  -2   4   5        228.46        234.91         2.95 o                         
  -1   4   5          8.74         10.36         0.55 o                         
   0   4   5          5.89          5.15         0.46 o                         
   1   4   5        145.98        178.38         1.04 o                         
   2   4   5          0.01          0.67         0.51 o                         
   3   4   5         11.98         12.55         0.54 o                         
   4   4   5         15.95         13.17         2.04 o                         
   5   4   5          7.70          6.34         0.68 o                         
  -4   5   5          1.08          1.70         0.57 o                         
  -3   5   5         15.40         16.39         0.60 o                         
  -2   5   5        147.38        163.42         2.12 o                         
  -1   5   5         99.22        111.60         1.19 o                         
   0   5   5          4.55          5.55         0.53 o                         
   1   5   5          0.83          0.33         0.55 o                         
   2   5   5         37.56         32.61         0.62 o                         
   3   5   5          0.17          0.51         0.49 o                         
   4   5   5          2.02          2.37         0.58 o                         
  -3   6   5          3.29          3.40         0.49 o                         
  -2   6   5          4.49          5.78         0.56 o                         
  -1   6   5          1.96          2.70         0.51 o                         
   0   6   5          0.13          0.62         0.53 o                         
   1   6   5         30.43         28.24         0.64 o                         
   2   6   5          1.28          1.49         0.51 o                         
   3   6   5          6.01          6.77         0.87 o                         
  -2   7   5          0.02          0.88         0.59 o                         
  -1   7   5          0.72          0.96         0.57 o                         
   0   7   5          5.73          5.56         0.51 o                         
   1   7   5          1.18          0.82         0.47 o                         
   2   7   5          0.69          0.84         0.54 o                         
   0   8   5          1.78          1.76         0.63 o                         
  -4   0   6          2.30          2.24         0.57 o                         
  -2   0   6        464.99        449.51        11.06 o                         
   0   0   6        371.33        361.48        14.66 o                         
   2   0   6         14.35         16.54         0.98 o                         
   4   0   6         19.40         22.36         0.84 o                         
  -5   1   6          0.68          0.93         0.46 o                         
  -4   1   6          6.79          7.60         0.56 o                         
  -3   1   6          1.03          0.73         0.49 o                         
  -2   1   6        426.08        427.94         7.03 o                         
  -1   1   6        160.12        132.57         1.50 o                         
   0   1   6        395.36        403.38         9.33 o                         
   1   1   6       1186.43       1168.56        12.96 o                         
   2   1   6         18.60         18.79         0.65 o                         
   3   1   6          2.33          3.86         0.67 o                         
   4   1   6          0.02         -0.04         0.41 o                         
   5   1   6         37.50         33.33         2.37 o                         
  -5   2   6         17.88         17.96         0.66 o                         
  -4   2   6          3.95          4.68         0.41 o                         
  -3   2   6         16.56         18.98         0.73 o                         
  -2   2   6         60.71         68.37         0.87 o                         
  -1   2   6         32.70         26.58         0.62 o                         
   0   2   6        507.75        488.48         4.50 o                         
   1   2   6        211.42        199.21         6.22 o                         
   2   2   6       2158.13       2304.75        39.90 o                         
   3   2   6          1.15          0.56         0.50 o                         
   4   2   6          0.10          0.13         0.44 o                         
   5   2   6          4.49          3.90         0.60 o                         
  -5   3   6          4.05          3.72         0.59 o                         
  -4   3   6          1.97          2.34         0.49 o                         
  -3   3   6        317.12        288.25        31.49 o                         
  -2   3   6          9.52         11.02         0.46 o                         
  -1   3   6        318.13        315.26         2.04 o                         
   0   3   6         22.56         16.97         0.65 o                         
   1   3   6         81.05         78.82         1.24 o                         
   2   3   6         24.62         23.58         0.59 o                         
   3   3   6          4.56          5.17         0.60 o                         
   4   3   6          4.09          4.86         0.50 o                         
   5   3   6          3.50          2.40         0.52 o                         
  -5   4   6          0.01         -0.30         0.56 o                         
  -4   4   6          1.40          1.82         0.50 o                         
  -3   4   6          6.91          7.21         0.71 o                         
  -2   4   6         49.75         46.90         0.77 o                         
  -1   4   6         15.65         14.82         0.57 o                         
   0   4   6         67.52         67.40         0.74 o                         
   1   4   6         22.41         24.29         0.63 o                         
   2   4   6          0.54         -0.21         0.50 o                         
   3   4   6          0.00          0.26         0.51 o                         
   4   4   6         14.18         14.57         0.64 o                         
   5   4   6          3.94          2.62         0.55 o                         
  -4   5   6          4.70          4.54         0.78 o                         
  -3   5   6          5.97          6.62         0.51 o                         
  -2   5   6        135.23        148.08         2.91 o                         
  -1   5   6        175.62        186.28         1.60 o                         
   0   5   6          4.38          4.92         0.47 o                         
   1   5   6         27.57         30.21         0.59 o                         
   2   5   6         17.71         18.07         0.75 o                         
   3   5   6          5.24          5.74         0.53 o                         
   4   5   6          0.17          0.57         0.51 o                         
  -3   6   6          7.28          6.59         0.57 o                         
  -2   6   6        159.39        175.88         1.94 o                         
  -1   6   6         11.27          9.87         1.24 o                         
   0   6   6         20.81         21.87         0.82 o                         
   1   6   6          9.49          9.22         0.56 o                         
   2   6   6         27.59         27.42         0.79 o                         
   3   6   6          0.51          0.54         0.65 o                         
  -2   7   6          0.66          1.13         0.52 o                         
  -1   7   6          0.39          0.63         0.56 o                         
   0   7   6          0.03          0.77         0.57 o                         
   1   7   6         15.97         14.45         0.79 o                         
   2   7   6          0.04          0.05         0.54 o                         
   0   8   6          0.00          0.85         0.64 o                         
  -5   0   7         53.43         54.11         0.94 o                         
  -3   0   7        115.83        108.41         3.78 o                         
  -1   0   7       2587.89       2588.63         8.23 o                         
   1   0   7       5777.44       5518.51       131.52 o                         
   3   0   7         99.24         89.17         1.10 o                         
   5   0   7          5.49          5.52         0.70 o                         
  -5   1   7          7.85          7.66         0.52 o                         
  -4   1   7         23.31         23.99         2.71 o                         
  -3   1   7         16.94         14.79         0.52 o                         
  -2   1   7       1715.93       1746.10        13.70 o                         
  -1   1   7         96.02        103.85         0.96 o                         
   0   1   7          5.18          2.80         0.75 o                         
   1   1   7        338.92        357.48         7.09 o                         
   2   1   7       1185.92       1173.31         5.47 o                         
   3   1   7          0.06          0.50         0.57 o                         
   4   1   7          9.05         10.79         0.70 o                         
   5   1   7          2.90          2.10         0.51 o                         
  -5   2   7         40.83         41.78         1.24 o                         
  -4   2   7          0.14          1.03         0.49 o                         
  -3   2   7          9.95          9.70         0.43 o                         
  -2   2   7         44.97         43.45         0.75 o                         
  -1   2   7         19.27         26.20         0.61 o                         
   0   2   7        288.32        270.75         2.80 o                         
   1   2   7        503.57        525.43        21.95 o                         
   2   2   7          3.54          2.02         0.61 o                         
   3   2   7        138.75        142.07         1.44 o                         
   4   2   7          0.97          1.29         0.43 o                         
   5   2   7         11.52         11.61         0.63 o                         
  -5   3   7          9.49         10.56         0.85 o                         
  -4   3   7          2.25          2.37         0.50 o                         
  -3   3   7          1.12          1.10         0.44 o                         
  -2   3   7        338.28        333.14         2.45 o                         
  -1   3   7        190.61        184.58         1.13 o                         
   0   3   7          0.01          0.17         0.45 o                         
   1   3   7        523.21        511.86        13.33 o                         
   2   3   7         19.64         23.01         0.63 o                         
   3   3   7          0.10          0.22         0.49 o                         
   4   3   7          3.08          4.28         0.57 o                         
   5   3   7          6.61          5.62         0.59 o                         
  -5   4   7          0.31          0.10         0.56 o                         
  -4   4   7          9.03          8.12         0.98 o                         
  -3   4   7         42.36         44.51         1.70 o                         
  -2   4   7          0.63          0.24         0.52 o                         
  -1   4   7        213.67        212.84         2.87 o                         
   0   4   7          7.03          6.76         0.56 o                         
   1   4   7        106.08        118.75         1.01 o                         
   2   4   7          4.87          5.68         0.61 o                         
   3   4   7         24.10         19.80         2.86 o                         
   4   4   7          0.65          0.33         0.51 o                         
   5   4   7          0.08          0.87         0.58 o                         
  -4   5   7          0.09          0.37         0.51 o                         
  -3   5   7         13.52         13.83         0.54 o                         
  -2   5   7        110.10        117.17         4.46 o                         
  -1   5   7         48.85         50.87         1.71 o                         
   0   5   7         11.58         11.72         0.51 o                         
   1   5   7          0.13          0.37         0.47 o                         
   2   5   7         16.81         18.08         0.57 o                         
   3   5   7          0.00          0.26         0.52 o                         
   4   5   7          1.09          1.02         0.55 o                         
  -3   6   7          7.07          8.53         1.26 o                         
  -2   6   7         18.93         19.94         0.59 o                         
  -1   6   7          5.34          4.84         0.49 o                         
   0   6   7          6.50          7.02         0.57 o                         
   1   6   7          3.68          3.19         0.51 o                         
   2   6   7         29.94         25.39         0.70 o                         
   3   6   7          0.71          0.80         0.55 o                         
  -2   7   7          7.16          6.30         0.69 o                         
  -1   7   7          0.59          1.16         0.57 o                         
   0   7   7          2.85          2.84         0.58 o                         
   1   7   7          3.83          3.37         0.62 o                         
   2   7   7          7.07          7.59         0.66 o                         
   0   8   7          0.42         -0.22         0.89 o                         
  -4   0   8          1.34          1.95         0.58 o                         
  -2   0   8        348.42        378.25         2.98 o                         
   0   0   8       2431.05       2343.05        47.67 o                         
   2   0   8          1.58          0.04         0.84 o                         
   4   0   8         19.87         19.90         0.87 o                         
  -5   1   8          4.71          4.84         0.47 o                         
  -4   1   8          0.04         -0.51         0.51 o                         
  -3   1   8          0.41          0.35         0.39 o                         
  -2   1   8        301.09        314.99         4.06 o                         
  -1   1   8        327.31        317.26         4.86 o                         
   0   1   8          0.00          0.30         0.62 o                         
   1   1   8         11.13         10.64         0.81 o                         
   2   1   8       2549.52       2569.42        32.11 o                         
   3   1   8         51.36         57.88         0.76 o                         
   4   1   8          7.91          7.80         0.58 o                         
   5   1   8         12.17         11.15         0.59 o                         
  -5   2   8          1.93          1.43         0.60 o                         
  -4   2   8          2.44          2.35         0.44 o                         
  -3   2   8          0.42          0.51         0.43 o                         
  -2   2   8          1.06          1.22         0.48 o                         
  -1   2   8         80.69         80.34         0.96 o                         
   0   2   8          6.12          6.06         0.58 o                         
   1   2   8        101.55         96.40         1.15 o                         
   2   2   8        100.55         99.30         1.51 o                         
   3   2   8          1.79          1.37         0.59 o                         
   4   2   8          2.39          2.80         0.51 o                         
   5   2   8          2.59          2.53         0.60 o                         
  -5   3   8         17.65         16.17         0.62 o                         
  -4   3   8          0.47          1.21         0.59 o                         
  -3   3   8          5.00          6.23         0.50 o                         
  -2   3   8        404.64        418.67         4.41 o                         
  -1   3   8          0.12          0.26         0.46 o                         
   0   3   8        212.06        221.63         2.75 o                         
   1   3   8        117.16        115.89         1.92 o                         
   2   3   8         69.51         82.80         1.46 o                         
   3   3   8         11.26         12.54         0.63 o                         
   4   3   8          0.11          0.83         0.54 o                         
   5   3   8          3.16          2.78         0.55 o                         
  -5   4   8          6.68          6.06         0.95 o                         
  -4   4   8          0.06          0.15         0.49 o                         
  -3   4   8          7.86          7.51         0.50 o                         
  -2   4   8        322.14        300.56        26.17 o                         
  -1   4   8         98.76         96.81         2.05 o                         
   0   4   8         97.08         89.62         3.78 o                         
   1   4   8         62.42         65.07         1.34 o                         
   2   4   8         43.07         44.23         1.61 o                         
   3   4   8          0.03          0.43         0.56 o                         
   4   4   8          0.08          0.64         0.58 o                         
   5   4   8          0.65          1.14         1.01 o                         
  -4   5   8          6.78          6.14         0.63 o                         
  -3   5   8          0.53          0.43         0.48 o                         
  -2   5   8         16.24         16.98         0.61 o                         
  -1   5   8        250.34        265.25         3.96 o                         
   0   5   8          9.49          8.78         0.55 o                         
   1   5   8          0.22          0.32         0.55 o                         
   2   5   8          0.01          0.18         0.44 o                         
   3   5   8          6.99          6.84         0.52 o                         
   4   5   8          0.00          0.19         0.58 o                         
  -3   6   8          2.04          1.64         0.48 o                         
  -2   6   8          0.87          1.31         0.56 o                         
  -1   6   8          6.83          6.30         0.80 o                         
   0   6   8          8.83          6.75         0.73 o                         
   1   6   8          2.30          2.11         0.51 o                         
   2   6   8          9.97          9.32         0.56 o                         
   3   6   8          0.25         -0.14         0.57 o                         
  -2   7   8          4.29          3.58         0.62 o                         
  -1   7   8          4.63          5.99         0.66 o                         
   0   7   8          1.68          2.23         0.59 o                         
   1   7   8          0.02          0.14         0.58 o                         
   2   7   8          0.05          0.51         0.56 o                         
  -5   0   9         43.71         45.17         0.85 o                         
  -3   0   9          3.15          2.76         0.60 o                         
  -1   0   9          0.60          0.98         0.65 o                         
   1   0   9        613.15        570.91        14.27 o                         
   3   0   9         10.61         14.36         0.83 o                         
   5   0   9          0.12          0.55         0.78 o                         
  -5   1   9          6.38          6.52         0.59 o                         
  -4   1   9         96.75         98.19         1.07 o                         
  -3   1   9         20.22         22.37         0.50 o                         
  -2   1   9          2.70          3.70         0.47 o                         
  -1   1   9        512.50        474.64        11.41 o                         
   0   1   9        114.37        100.82         2.33 o                         
   1   1   9         46.02         42.56         0.94 o                         
   2   1   9         25.72         33.46         0.77 o                         
   3   1   9        182.82        192.10         1.84 o                         
   4   1   9         18.81         17.03         0.72 o                         
   5   1   9          4.26          4.78         0.59 o                         
  -5   2   9         17.32         18.94         0.78 o                         
  -4   2   9         10.99         10.88         1.68 o                         
  -3   2   9         16.18         18.21         2.21 o                         
  -2   2   9         98.54         96.47         1.28 o                         
  -1   2   9        270.79        276.02         3.81 o                         
   0   2   9        985.30        944.20        11.70 o                         
   1   2   9        647.91        635.91         9.09 o                         
   2   2   9          0.78          0.88         0.65 o                         
   3   2   9          1.16          1.42         0.50 o                         
   4   2   9          0.68          0.86         0.48 o                         
   5   2   9          0.03          0.40         0.47 o                         
  -5   3   9          0.77          0.24         0.49 o                         
  -4   3   9          3.47          5.62         1.20 o                         
  -3   3   9         84.10         78.55         8.65 o                         
  -2   3   9          9.40          9.51         0.51 o                         
  -1   3   9         54.24         58.07         0.67 o                         
   0   3   9         37.46         30.88         0.68 o                         
   1   3   9         28.51         34.83         0.71 o                         
   2   3   9         21.98         22.36         0.71 o                         
   3   3   9         38.68         38.80         0.72 o                         
   4   3   9          1.27          1.33         0.50 o                         
   5   3   9          0.06          0.45         0.61 o                         
  -5   4   9          0.03          0.63         0.90 o                         
  -4   4   9          1.91          1.92         0.53 o                         
  -3   4   9          4.14          3.67         0.54 o                         
  -2   4   9        300.55        310.21         6.60 o                         
  -1   4   9         30.46         30.48         0.54 o                         
   0   4   9        169.18        155.30         1.59 o                         
   1   4   9        112.17        121.44         2.53 o                         
   2   4   9        154.66        173.11         1.03 o                         
   3   4   9          0.39          0.65         0.62 o                         
   4   4   9          0.71          1.22         0.53 o                         
  -4   5   9          3.50          5.19         1.38 o                         
  -3   5   9          3.82          3.25         0.46 o                         
  -2   5   9          0.33          0.06         0.55 o                         
  -1   5   9         85.37         96.81         2.10 o                         
   0   5   9         16.29         17.29         0.90 o                         
   1   5   9          0.30          1.36         0.48 o                         
   2   5   9         29.30         28.81         0.67 o                         
   3   5   9         14.60         12.10         0.61 o                         
   4   5   9          0.00          0.39         0.59 o                         
  -3   6   9          2.54          2.77         0.59 o                         
  -2   6   9         15.29         16.87         0.61 o                         
  -1   6   9          0.11          0.44         0.55 o                         
   0   6   9          2.81          3.68         0.50 o                         
   1   6   9          4.55          5.38         0.53 o                         
   2   6   9          0.01          0.19         0.54 o                         
   3   6   9          1.51          2.72         0.69 o                         
  -2   7   9          3.18          3.60         0.62 o                         
  -1   7   9          9.78          8.75         0.91 o                         
   0   7   9          2.22          2.24         0.60 o                         
   1   7   9          6.66          6.07         0.65 o                         
   2   7   9          0.38          0.75         0.57 o                         
  -4   0  10         10.20         11.26         0.74 o                         
  -2   0  10         38.73         44.20         0.93 o                         
   0   0  10         90.93         81.57         1.39 o                         
   2   0  10        898.64        931.27        19.18 o                         
   4   0  10         20.93         24.20         0.90 o                         
  -5   1  10          1.43          1.51         0.57 o                         
  -4   1  10         10.18         10.12         1.53 o                         
  -3   1  10        131.61        130.98         1.53 o                         
  -2   1  10          0.70          0.32         0.57 o                         
  -1   1  10         55.20         57.25         1.63 o                         
   0   1  10          7.70          4.53         0.56 o                         
   1   1  10        180.55        163.29         3.70 o                         
   2   1  10          4.54          2.58         0.63 o                         
   3   1  10         53.77         59.07         0.91 o                         
   4   1  10          2.50          3.57         0.62 o                         
   5   1  10          1.08          1.17         0.58 o                         
  -5   2  10         30.08         29.33         1.23 o                         
  -4   2  10         14.18         15.21         0.73 o                         
  -3   2  10          8.56          8.54         0.57 o                         
  -2   2  10        300.20        305.91         2.33 o                         
  -1   2  10       4141.10       4434.62        73.89 o                         
   0   2  10         80.58         72.23         0.86 o                         
   1   2  10         41.69         41.58         1.01 o                         
   2   2  10        243.21        250.40         3.00 o                         
   3   2  10        109.00        104.89         1.11 o                         
   4   2  10          1.48          2.03         0.50 o                         
   5   2  10          0.16         -0.38         0.61 o                         
  -5   3  10          4.09          3.74         0.55 o                         
  -4   3  10          3.40          3.32         0.51 o                         
  -3   3  10          6.02          7.44         0.46 o                         
  -2   3  10        126.41        121.49         1.09 o                         
  -1   3  10          7.25          7.70         0.44 o                         
   0   3  10          1.16          2.35         0.49 o                         
   1   3  10          0.10          0.13         0.64 o                         
   2   3  10         11.03          8.76         0.61 o                         
   3   3  10          5.54          5.65         0.59 o                         
   4   3  10          0.28          0.71         0.52 o                         
   5   3  10          2.35          1.53         0.63 o                         
  -4   4  10          3.26          3.84         0.50 o                         
  -3   4  10          4.38          3.77         0.47 o                         
  -2   4  10         83.99         87.66         1.97 o                         
  -1   4  10         13.97         11.42         0.56 o                         
   0   4  10          0.00          0.39         0.46 o                         
   1   4  10          5.11          7.98         0.59 o                         
   2   4  10         38.55         44.49         0.83 o                         
   3   4  10          0.11          0.24         0.53 o                         
   4   4  10          2.40          2.52         0.66 o                         
  -4   5  10         18.82         19.27         2.71 o                         
  -3   5  10          4.80          5.39         0.56 o                         
  -2   5  10          5.32          6.01         0.56 o                         
  -1   5  10        144.49        146.77         2.98 o                         
   0   5  10         43.76         45.32         0.61 o                         
   1   5  10          0.96          2.05         0.55 o                         
   2   5  10         27.67         23.79         0.78 o                         
   3   5  10         17.77         17.01         0.90 o                         
   4   5  10          0.02          0.09         0.69 o                         
  -3   6  10          0.01         -0.13         0.48 o                         
  -2   6  10          6.28          7.93         0.62 o                         
  -1   6  10         89.42         94.74         1.88 o                         
   0   6  10          0.20          0.61         0.49 o                         
   1   6  10          1.17          1.00         0.47 o                         
   2   6  10          1.77          1.78         0.61 o                         
   3   6  10          0.40          0.49         0.71 o                         
  -2   7  10          8.33          8.16         1.21 o                         
  -1   7  10          0.29          0.28         0.47 o                         
   0   7  10         11.06         12.92         0.92 o                         
   1   7  10          0.00          0.84         0.61 o                         
   2   7  10          1.33          1.45         0.60 o                         
  -5   0  11          0.71          1.78         1.10 o                         
  -3   0  11          5.94          5.71         0.56 o                         
  -1   0  11          1.10          6.00         0.55 o                         
   1   0  11        117.39         99.51         1.56 o                         
   3   0  11         87.00         80.97         1.16 o                         
   5   0  11          5.69          4.49         0.83 o                         
  -5   1  11         23.69         24.22         1.59 o                         
  -4   1  11         66.14         57.89         8.11 o                         
  -3   1  11         32.93         29.36         1.08 o                         
  -2   1  11         56.44         48.25         1.10 o                         
  -1   1  11        328.00        353.84         4.02 o                         
   0   1  11        563.47        495.59        12.27 o                         
   1   1  11         38.91         41.00         0.88 o                         
   2   1  11       1659.27       1640.73        10.02 o                         
   3   1  11          0.27          0.78         0.57 o                         
   4   1  11         26.72         31.26         0.82 o                         
   5   1  11          1.49          2.42         0.59 o                         
  -5   2  11         13.70         12.01         0.56 o                         
  -4   2  11         19.43         23.52         0.57 o                         
  -3   2  11         11.94         11.33         0.55 o                         
  -2   2  11         59.15         65.01         1.10 o                         
  -1   2  11         61.23         71.94         1.49 o                         
   0   2  11        158.24        160.60         4.26 o                         
   1   2  11        138.34        123.46         4.13 o                         
   2   2  11        155.98        153.22         1.66 o                         
   3   2  11        501.28        519.93         4.00 o                         
   4   2  11          0.37          0.43         0.52 o                         
   5   2  11          2.23          2.06         0.64 o                         
  -5   3  11         15.01         11.81         3.09 o                         
  -4   3  11         17.40         19.35         1.11 o                         
  -3   3  11          0.17          0.38         0.44 o                         
  -2   3  11         53.49         61.83         0.60 o                         
  -1   3  11          8.26          7.13         0.54 o                         
   0   3  11         40.34         41.85         0.67 o                         
   1   3  11        210.33        186.32         1.36 o                         
   2   3  11         36.27         42.01         0.88 o                         
   3   3  11         27.53         28.97         0.73 o                         
   4   3  11          4.08          5.42         0.68 o                         
   5   3  11          0.13          0.39         0.57 o                         
  -4   4  11         31.02         32.80         1.69 o                         
  -3   4  11          9.70         10.28         0.72 o                         
  -2   4  11         92.42         89.05        10.16 o                         
  -1   4  11          0.08         -0.11         0.56 o                         
   0   4  11          1.92          2.00         0.48 o                         
   1   4  11          1.22          0.28         0.53 o                         
   2   4  11         15.84         16.95         1.26 o                         
   3   4  11          1.71          2.53         0.67 o                         
   4   4  11          3.86          2.26         0.77 o                         
  -4   5  11          0.43          1.22         0.54 o                         
  -3   5  11          0.44          1.20         0.55 o                         
  -2   5  11          4.48          4.71         0.51 o                         
  -1   5  11        156.79        167.56         2.44 o                         
   0   5  11         69.34         67.15         1.09 o                         
   1   5  11         33.80         35.21         0.82 o                         
   2   5  11         11.17         12.30         0.65 o                         
   3   5  11         35.97         35.45         0.90 o                         
   4   5  11          0.81          0.48         0.76 o                         
  -3   6  11          0.35          1.37         0.54 o                         
  -2   6  11          0.16          0.78         0.56 o                         
  -1   6  11         38.55         40.24         2.05 o                         
   0   6  11         25.35         25.91         0.65 o                         
   1   6  11         15.07         15.79         0.58 o                         
   2   6  11          0.07          0.83         0.64 o                         
   3   6  11          0.26          0.04         0.82 o                         
  -2   7  11          5.44          4.72         0.56 o                         
  -1   7  11          1.31          1.91         0.61 o                         
   0   7  11         12.46         12.71         0.65 o                         
   1   7  11          1.58          2.40         0.56 o                         
   2   7  11          0.10          0.34         0.59 o                         
  -4   0  12          9.89         11.07         0.63 o                         
  -2   0  12        271.52        271.58        26.48 o                         
   0   0  12        589.69        572.77         4.13 o                         
   2   0  12        203.53        196.82         5.71 o                         
   4   0  12         50.68         51.66         5.82 o                         
  -5   1  12         12.01         10.93         0.99 o                         
  -4   1  12         64.00         49.90        15.14 o                         
  -3   1  12         47.03         44.37         6.48 o                         
  -2   1  12         51.28         52.73         0.95 o                         
  -1   1  12       2117.24       2219.35        49.49 o                         
   0   1  12        101.27         95.44         1.05 o                         
   1   1  12          5.76          4.74         0.55 o                         
   2   1  12         25.78         24.99         0.74 o                         
   3   1  12        165.23        165.88         1.31 o                         
   4   1  12          0.55          0.99         0.57 o                         
   5   1  12          0.20          0.68         0.53 o                         
  -5   2  12          0.91          1.51         0.61 o                         
  -4   2  12         48.18         51.58         1.14 o                         
  -3   2  12          6.17          6.73         0.63 o                         
  -2   2  12        121.68        123.99         0.80 o                         
  -1   2  12        470.92        493.60         5.76 o                         
   0   2  12        252.02        257.99         4.84 o                         
   1   2  12          6.19          7.38         0.71 o                         
   2   2  12         25.16         28.49         0.77 o                         
   3   2  12         17.72         17.02         0.62 o                         
   4   2  12          7.47          8.06         0.63 o                         
   5   2  12          0.61          0.95         0.67 o                         
  -5   3  12         11.68          8.80         1.02 o                         
  -4   3  12         22.28         24.91         0.70 o                         
  -3   3  12          9.38          8.43         0.48 o                         
  -2   3  12         55.98         53.07         0.89 o                         
  -1   3  12         47.52         49.02         1.61 o                         
   0   3  12        223.76        230.96         2.24 o                         
   1   3  12          2.70          0.21         0.74 o                         
   2   3  12          3.89          3.30         0.73 o                         
   3   3  12          0.09          0.06         0.53 o                         
   4   3  12          1.41          2.43         0.63 o                         
   5   3  12          2.29          2.54         0.71 o                         
  -4   4  12         11.91         11.22         1.47 o                         
  -3   4  12          6.50          6.93         0.51 o                         
  -2   4  12         85.26         87.06         2.56 o                         
  -1   4  12         48.58         51.15         1.60 o                         
   0   4  12        576.73        573.45         8.42 o                         
   1   4  12         25.10         29.74         1.20 o                         
   2   4  12          7.33          6.60         2.56 o                         
   3   4  12          8.93          9.78         0.80 o                         
   4   4  12          5.18          4.50         0.62 o                         
  -4   5  12          1.19          2.44         0.70 o                         
  -3   5  12          8.72          9.46         0.59 o                         
  -2   5  12          9.12          7.78         0.62 o                         
  -1   5  12        443.52        429.88        35.06 o                         
   0   5  12          1.94          1.80         0.48 o                         
   1   5  12         16.87         17.97         0.95 o                         
   2   5  12         29.94         30.78         0.72 o                         
   3   5  12         21.95         22.73         0.90 o                         
   4   5  12          0.06          0.06         0.61 o                         
  -3   6  12          0.53          0.88         0.54 o                         
  -2   6  12          0.20          0.30         0.47 o                         
  -1   6  12         19.29         21.23         0.62 o                         
   0   6  12          0.88          1.37         0.60 o                         
   1   6  12          0.02          0.11         0.51 o                         
   2   6  12          0.00          0.32         0.62 o                         
   3   6  12          1.59          1.75         0.59 o                         
  -2   7  12          0.52          0.44         0.52 o                         
  -1   7  12          1.49          1.72         0.71 o                         
   0   7  12          7.69          7.01         0.77 o                         
   1   7  12          4.08          3.38         0.65 o                         
   2   7  12          0.07          0.95         0.63 o                         
  -5   0  13          1.67          2.37         0.53 o                         
  -3   0  13        295.56        284.76        11.06 o                         
  -1   0  13        162.95        152.29         5.61 o                         
   1   0  13       1181.92       1154.89        12.03 o                         
   3   0  13        303.18        312.67         4.78 o                         
   5   0  13          2.53          1.70         0.90 o                         
  -5   1  13          0.33          0.07         0.45 o                         
  -4   1  13         54.01         63.25         1.15 o                         
  -3   1  13          0.09          0.27         0.39 o                         
  -2   1  13         13.65         13.83         0.46 o                         
  -1   1  13         72.10         60.51         0.78 o                         
   0   1  13       1032.73       1022.41        14.53 o                         
   1   1  13         88.85         86.98         1.53 o                         
   2   1  13          0.53          0.80         0.56 o                         
   3   1  13        276.76        296.15         1.36 o                         
   4   1  13          0.84          0.84         0.55 o                         
   5   1  13          2.24          2.29         0.61 o                         
  -5   2  13         17.15         14.39         1.62 o                         
  -4   2  13          3.73          4.37         0.67 o                         
  -3   2  13        124.49        121.00         2.06 o                         
  -2   2  13        183.29        173.38         2.33 o                         
  -1   2  13          8.00          8.88         0.46 o                         
   0   2  13        158.95        153.09         3.96 o                         
   1   2  13        141.01        124.99         3.74 o                         
   2   2  13          0.00          0.06         0.89 o                         
   3   2  13         46.34         49.84         0.79 o                         
   4   2  13          3.33          3.35         0.58 o                         
   5   2  13          5.15          5.16         0.59 o                         
  -5   3  13          5.08          4.64         0.88 o                         
  -4   3  13         19.41         21.63         0.59 o                         
  -3   3  13         16.08         15.00         0.55 o                         
  -2   3  13         28.47         28.33         1.06 o                         
  -1   3  13         18.10         18.32         0.53 o                         
   0   3  13         99.66        100.84         1.36 o                         
   1   3  13         13.49         11.60         0.79 o                         
   2   3  13          6.57          5.99         0.75 o                         
   3   3  13         14.06         12.27         1.50 o                         
   4   3  13         16.32         13.79         0.71 o                         
   5   3  13          0.04         -0.32         0.58 o                         
  -4   4  13          1.75          1.20         0.58 o                         
  -3   4  13         21.32         23.40         0.75 o                         
  -2   4  13          0.57          0.63         0.52 o                         
  -1   4  13        325.67        348.30         7.38 o                         
   0   4  13        135.79        134.36         2.03 o                         
   1   4  13        103.73        107.75         2.31 o                         
   2   4  13          0.01          0.73         0.62 o                         
   3   4  13         10.73          7.55         2.26 o                         
   4   4  13         17.44         15.46         0.80 o                         
  -4   5  13         25.15         21.79         1.37 o                         
  -3   5  13          0.42          0.36         0.50 o                         
  -2   5  13          0.61          1.46         0.52 o                         
  -1   5  13          0.82          1.00         0.50 o                         
   0   5  13        270.30        254.05        20.60 o                         
   1   5  13         53.22         52.27         0.84 o                         
   2   5  13          0.70         -0.15         0.71 o                         
   3   5  13          2.07          1.60         0.66 o                         
   4   5  13          0.70          0.18         0.88 o                         
  -3   6  13          2.39          2.13         0.62 o                         
  -2   6  13          1.58          1.67         0.58 o                         
  -1   6  13          2.70          3.18         0.51 o                         
   0   6  13          3.85          3.40         0.51 o                         
   1   6  13          1.22          1.46         0.51 o                         
   2   6  13          2.84          1.65         1.10 o                         
   3   6  13          0.37          1.44         0.86 o                         
  -2   7  13          0.43          1.45         0.61 o                         
  -1   7  13          1.99          1.79         0.49 o                         
   0   7  13          2.64          2.55         0.54 o                         
   1   7  13          5.65          6.89         0.69 o                         
   2   7  13          0.63          1.21         0.68 o                         
  -4   0  14         10.30         11.18         1.06 o                         
  -2   0  14          3.06          3.50         0.72 o                         
   0   0  14          1.93          2.54         0.75 o                         
   2   0  14         43.53         38.66         1.08 o                         
   4   0  14         42.95         42.34         1.44 o                         
  -5   1  14          0.01          1.02         0.51 o                         
  -4   1  14         53.76         55.94         1.82 o                         
  -3   1  14        250.99        263.75         4.98 o                         
  -2   1  14          0.50          0.51         0.40 o                         
  -1   1  14          7.42          4.85         0.41 o                         
   0   1  14        248.34        285.51         6.05 o                         
   1   1  14          3.72          5.38         0.49 o                         
   2   1  14         21.79         18.81         0.62 o                         
   3   1  14          0.43          0.93         0.61 o                         
   4   1  14         48.44         47.34         2.99 o                         
   5   1  14          0.15          0.36         0.53 o                         
  -5   2  14          0.15          0.72         0.54 o                         
  -4   2  14        210.87        226.55         5.30 o                         
  -3   2  14         28.65         33.52         0.85 o                         
  -2   2  14        150.88        160.48         1.75 o                         
  -1   2  14         26.69         28.51         0.75 o                         
   0   2  14        263.57        261.81         3.57 o                         
   1   2  14         21.08         22.53         0.76 o                         
   2   2  14         37.21         35.36         0.90 o                         
   3   2  14         35.68         34.02         0.74 o                         
   4   2  14          9.98         10.15         0.63 o                         
   5   2  14          0.23          0.24         0.61 o                         
  -5   3  14          0.08          0.80         0.56 o                         
  -4   3  14          0.08          0.46         0.49 o                         
  -3   3  14          7.13          9.42         0.54 o                         
  -2   3  14          1.78          0.95         0.41 o                         
  -1   3  14          8.97         11.71         0.49 o                         
   0   3  14        166.96        176.66         2.42 o                         
   1   3  14         60.91         66.01         0.97 o                         
   2   3  14         36.13         39.98         1.07 o                         
   3   3  14         40.44         34.20         9.49 o                         
   4   3  14         17.51         13.44         1.70 o                         
   5   3  14          0.10          0.48         0.62 o                         
  -4   4  14          1.03          1.44         0.58 o                         
  -3   4  14         29.91         29.46         1.06 o                         
  -2   4  14          0.64          0.22         0.44 o                         
  -1   4  14        131.71        135.49         2.62 o                         
   0   4  14         13.05         13.49         0.64 o                         
   1   4  14          8.95          9.79         0.78 o                         
   2   4  14         17.32         20.95         0.73 o                         
   3   4  14          0.98          2.42         1.23 o                         
   4   4  14          0.00         -0.44         0.66 o                         
  -4   5  14          4.48          3.53         0.73 o                         
  -3   5  14         10.48         10.05         1.00 o                         
  -2   5  14          0.02         -0.18         0.50 o                         
  -1   5  14         15.23         15.29         0.58 o                         
   0   5  14        271.58        242.77        37.52 o                         
   1   5  14         10.76         10.77         0.65 o                         
   2   5  14         13.58         15.17         0.84 o                         
   3   5  14          5.20          3.82         0.99 o                         
   4   5  14          1.49          0.55         0.94 o                         
  -3   6  14          0.04          0.44         0.56 o                         
  -2   6  14          2.34          2.79         0.53 o                         
  -1   6  14          6.97          8.01         0.57 o                         
   0   6  14         37.26         43.82         1.40 o                         
   1   6  14         16.02         17.25         0.64 o                         
   2   6  14          0.02          0.25         0.97 o                         
   3   6  14          4.67          3.28         1.02 o                         
  -2   7  14          0.35          0.95         0.56 o                         
  -1   7  14          4.90          3.51         0.64 o                         
   0   7  14          0.00          0.54         0.59 o                         
   1   7  14          1.96          2.35         0.59 o                         
   2   7  14          1.17          1.95         0.64 o                         
  -5   0  15          0.50          0.37         0.96 o                         
  -3   0  15         61.62         62.59         0.95 o                         
  -1   0  15        108.28        101.54         3.54 o                         
   1   0  15        121.28         87.59         2.09 o                         
   3   0  15          4.77          6.45         0.78 o                         
   5   0  15          0.20          0.47         0.83 o                         
  -5   1  15          1.20          2.00         0.47 o                         
  -4   1  15          0.03          0.73         0.49 o                         
  -3   1  15         10.05          9.90         1.09 o                         
  -2   1  15        510.73        482.92         7.52 o                         
  -1   1  15        121.15        144.53         1.69 o                         
   0   1  15        359.13        368.45         7.04 o                         
   1   1  15          1.70          1.41         0.50 o                         
   2   1  15         51.70         54.94         0.76 o                         
   3   1  15          4.73          3.65         0.56 o                         
   4   1  15          0.70          0.80         0.58 o                         
   5   1  15          1.79          1.46         0.62 o                         
  -5   2  15          2.89          2.89         0.54 o                         
  -4   2  15         56.82         63.66         4.87 o                         
  -3   2  15         75.06         77.17         3.18 o                         
  -2   2  15          0.34          0.39         0.36 o                         
  -1   2  15         49.43         57.66         1.65 o                         
   0   2  15       1587.11       1652.79        11.89 o                         
   1   2  15          0.06          0.66         0.93 o                         
   2   2  15         12.55         11.91         0.80 o                         
   3   2  15        138.37        135.35         6.35 o                         
   4   2  15         59.40         60.68         1.66 o                         
   5   2  15          1.37          1.00         0.56 o                         
  -5   3  15          0.02         -0.26         0.56 o                         
  -4   3  15          0.10          0.02         0.49 o                         
  -3   3  15         60.35         59.95         0.62 o                         
  -2   3  15          4.03          2.57         0.52 o                         
  -1   3  15         66.59         76.43         0.73 o                         
   0   3  15         70.11         61.08         3.87 o                         
   1   3  15          3.77          3.92         0.59 o                         
   2   3  15          2.43          1.96         0.73 o                         
   3   3  15          0.63          0.87         0.61 o                         
   4   3  15         12.29         11.17         0.58 o                         
   5   3  15          0.78          0.64         1.01 o                         
  -4   4  15          0.24         -0.03         0.42 o                         
  -3   4  15          2.35          2.09         0.44 o                         
  -2   4  15          6.07          7.02         0.53 o                         
  -1   4  15         55.22         54.67         1.46 o                         
   0   4  15        147.56        151.84         2.27 o                         
   1   4  15          0.55          0.25         0.54 o                         
   2   4  15         29.73         30.21         0.75 o                         
   3   4  15          4.03          4.73         0.65 o                         
   4   4  15          0.01         -0.81         0.85 o                         
  -4   5  15          1.90          1.97         1.09 o                         
  -3   5  15          5.68          4.95         0.82 o                         
  -2   5  15          2.42          2.14         0.53 o                         
  -1   5  15         60.95         69.65         2.35 o                         
   0   5  15          6.34          6.98         0.62 o                         
   1   5  15         63.92         63.98         1.02 o                         
   2   5  15          0.01          0.78         2.05 o                         
   3   5  15          3.11          2.30         0.58 o                         
   4   5  15          0.74         -0.68         0.68 o                         
  -3   6  15          3.01          1.95         0.51 o                         
  -2   6  15          0.88          0.94         0.56 o                         
  -1   6  15          0.40          0.93         0.55 o                         
   0   6  15         32.50         32.43         0.87 o                         
   1   6  15         11.10         13.60         0.71 o                         
   2   6  15          6.68          6.91         0.83 o                         
   3   6  15          0.27          0.61         0.72 o                         
  -2   7  15          1.87          1.62         0.65 o                         
  -1   7  15          3.19          3.10         0.50 o                         
   0   7  15          1.37          1.65         0.59 o                         
   1   7  15          3.34          3.50         0.72 o                         
   2   7  15          0.14          0.45         0.87 o                         
  -4   0  16         12.35         14.02         0.75 o                         
  -2   0  16         23.15         19.55         0.78 o                         
   0   0  16        322.50        329.30         1.97 o                         
   2   0  16         69.18         66.24         1.20 o                         
   4   0  16         14.68         14.71         0.89 o                         
  -5   1  16          0.12          0.60         0.47 o                         
  -4   1  16         79.35         73.82         7.98 o                         
  -3   1  16          0.88          0.73         0.46 o                         
  -2   1  16        121.84        119.49         1.99 o                         
  -1   1  16          0.00          0.17         0.42 o                         
   0   1  16         13.02         16.20         1.13 o                         
   1   1  16         45.08         39.93         0.95 o                         
   2   1  16          9.86          9.31         0.63 o                         
   3   1  16         83.10         92.54         0.92 o                         
   4   1  16          6.09          5.75         0.59 o                         
   5   1  16          0.40          0.59         0.63 o                         
  -5   2  16          0.31          0.73         0.60 o                         
  -4   2  16         59.03         52.35         6.06 o                         
  -3   2  16         32.06         37.36         1.72 o                         
  -2   2  16          1.07          2.49         0.40 o                         
  -1   2  16          0.00          0.39         0.43 o                         
   0   2  16         23.21         22.16         0.78 o                         
   1   2  16          5.38          3.30         0.57 o                         
   2   2  16         49.21         54.52         1.56 o                         
   3   2  16         87.57         91.09         1.00 o                         
   4   2  16         75.95         77.19         1.12 o                         
   5   2  16          0.54          0.81         0.57 o                         
  -5   3  16          0.02          0.20         0.72 o                         
  -4   3  16          7.68          8.56         0.66 o                         
  -3   3  16          2.28          1.73         0.43 o                         
  -2   3  16         41.82         40.24         0.63 o                         
  -1   3  16         25.45         19.78         1.18 o                         
   0   3  16          0.09          0.58         0.55 o                         
   1   3  16         58.78         62.09         2.14 o                         
   2   3  16         19.73         24.44         0.84 o                         
   3   3  16         10.77          8.57         0.85 o                         
   4   3  16          2.77          3.49         0.75 o                         
  -4   4  16          1.04          0.38         0.66 o                         
  -3   4  16         72.02         76.04         1.42 o                         
  -2   4  16          3.40          4.08         0.46 o                         
  -1   4  16         33.90         35.40         0.60 o                         
   0   4  16         25.75         19.99         2.57 o                         
   1   4  16        345.19        364.35         3.66 o                         
   2   4  16          1.05          1.24         0.58 o                         
   3   4  16          5.79          5.41         2.12 o                         
   4   4  16          0.12          0.42         0.59 o                         
  -4   5  16          3.84          3.98         0.75 o                         
  -3   5  16          0.10          0.61         0.48 o                         
  -2   5  16          0.23          0.30         0.45 o                         
  -1   5  16          0.05          0.85         0.46 o                         
   0   5  16        142.20        157.11         5.18 o                         
   1   5  16         11.84         12.20         0.68 o                         
   2   5  16          2.03          3.42         1.32 o                         
   3   5  16          4.69          4.84         0.81 o                         
  -3   6  16          3.53          2.35         0.58 o                         
  -2   6  16          0.69          0.68         0.46 o                         
  -1   6  16          2.11          2.61         0.45 o                         
   0   6  16          5.40          8.41         1.00 o                         
   1   6  16          0.32          0.69         0.67 o                         
   2   6  16          1.21          0.32         0.67 o                         
   3   6  16          1.18         -0.08         0.71 o                         
  -1   7  16          0.17          0.25         0.60 o                         
   0   7  16          0.16          0.56         0.65 o                         
   1   7  16          7.23          6.47         0.75 o                         
  -5   0  17          1.03          1.77         0.83 o                         
  -3   0  17         47.61         45.14         0.92 o                         
  -1   0  17        474.04        482.61         9.04 o                         
   1   0  17        264.93        270.94         2.06 o                         
   3   0  17          5.56          5.82         0.83 o                         
   5   0  17         11.24          8.05         1.17 o                         
  -5   1  17          0.52          1.44         0.52 o                         
  -4   1  17          0.01          0.14         0.44 o                         
  -3   1  17        354.97        345.15        17.82 o                         
  -2   1  17         23.52         17.96         0.80 o                         
  -1   1  17          6.14          4.62         0.41 o                         
   0   1  17        176.90        198.98         2.43 o                         
   1   1  17         26.79         26.18         0.67 o                         
   2   1  17         51.57         57.41         0.87 o                         
   3   1  17          3.59          3.83         0.87 o                         
   4   1  17          3.57          4.88         0.60 o                         
   5   1  17          2.11          1.41         0.58 o                         
  -5   2  17          4.15          3.21         0.65 o                         
  -4   2  17          0.41          0.65         0.44 o                         
  -3   2  17         66.18         62.36         4.11 o                         
  -2   2  17        114.85         98.93        11.07 o                         
  -1   2  17        239.94        248.96         4.49 o                         
   0   2  17         10.72         11.63         0.58 o                         
   1   2  17        124.42        118.34         1.69 o                         
   2   2  17          6.41          7.37         0.95 o                         
   3   2  17          0.11          0.06         0.67 o                         
   4   2  17          7.34          6.68         0.61 o                         
   5   2  17          2.56          2.63         0.65 o                         
  -4   3  17          6.70          7.23         1.41 o                         
  -3   3  17          3.31          1.96         0.44 o                         
  -2   3  17         14.37         12.79         0.66 o                         
  -1   3  17         11.90         10.91         0.89 o                         
   0   3  17          0.42          0.78         0.46 o                         
   1   3  17         79.93         80.38         1.08 o                         
   2   3  17         17.17         18.02         1.00 o                         
   3   3  17         12.26         12.91         2.06 o                         
   4   3  17         12.92         11.62         0.90 o                         
  -4   4  17          1.07          1.05         0.68 o                         
  -3   4  17         21.10         21.39         1.37 o                         
  -2   4  17          0.10          0.26         0.40 o                         
  -1   4  17         82.70         78.21         1.54 o                         
   0   4  17         34.03         39.70         0.76 o                         
   1   4  17        298.04        326.03         6.60 o                         
   2   4  17         11.34         10.66         0.78 o                         
   3   4  17          0.03          1.16         0.76 o                         
   4   4  17          7.83          7.19         0.87 o                         
  -3   5  17          1.18          1.07         0.47 o                         
  -2   5  17         20.29         18.80         1.92 o                         
  -1   5  17         34.32         34.98         0.90 o                         
   0   5  17        330.50        363.55        11.85 o                         
   1   5  17          9.82         10.48         0.79 o                         
   2   5  17          0.56          0.92         0.73 o                         
   3   5  17          0.40          0.53         0.65 o                         
  -3   6  17          1.12          0.66         0.63 o                         
  -2   6  17          0.05          0.36         0.52 o                         
  -1   6  17          2.44          2.37         0.57 o                         
   0   6  17          8.03          7.19         0.60 o                         
   1   6  17          0.00          0.65         0.79 o                         
   2   6  17          3.35          3.34         0.92 o                         
   3   6  17          0.27          0.86         1.01 o                         
  -1   7  17          0.21          0.09         0.55 o                         
   0   7  17          4.24          2.00         0.59 o                         
   1   7  17          4.69          5.37         0.69 o                         
  -4   0  18          0.09          0.44         0.75 o                         
  -2   0  18        493.38        476.73         5.72 o                         
   0   0  18         18.36         12.39         0.63 o                         
   2   0  18         84.07         86.83         1.67 o                         
   4   0  18         48.93         51.14         1.94 o                         
  -5   1  18          2.96          2.53         0.49 o                         
  -4   1  18          0.10          0.34         0.44 o                         
  -3   1  18        541.43        554.74        10.46 o                         
  -2   1  18         27.94         26.46         0.52 o                         
  -1   1  18        259.89        230.99        20.50 o                         
   0   1  18        166.28        165.92         3.32 o                         
   1   1  18        385.81        407.07         6.19 o                         
   2   1  18          0.31          0.38         0.47 o                         
   3   1  18         27.35         29.39         0.73 o                         
   4   1  18          7.41          6.91         0.53 o                         
   5   1  18          1.44          0.71         0.63 o                         
  -5   2  18          0.01         -0.18         0.53 o                         
  -4   2  18         10.94         10.65         0.76 o                         
  -3   2  18          0.01          0.51         0.45 o                         
  -2   2  18         37.17         34.03         0.88 o                         
  -1   2  18         56.02         55.50         1.08 o                         
   0   2  18          8.02          6.87         0.48 o                         
   1   2  18          4.32          4.11         0.53 o                         
   2   2  18          0.01          0.41         0.62 o                         
   3   2  18         11.85         10.35         1.42 o                         
   4   2  18         14.49          9.65         1.40 o                         
   5   2  18          1.13          0.69         0.54 o                         
  -4   3  18          0.31          0.99         0.42 o                         
  -3   3  18          9.15          7.90         0.44 o                         
  -2   3  18         14.97         14.58         0.47 o                         
  -1   3  18          1.17          1.21         0.44 o                         
   0   3  18          0.03          0.78         0.47 o                         
   1   3  18        212.21        221.21         2.31 o                         
   2   3  18         17.51         13.67         0.82 o                         
   3   3  18          3.05          2.44         1.30 o                         
   4   3  18         37.87         30.15         2.15 o                         
  -4   4  18          4.63          2.92         2.68 o                         
  -3   4  18          0.66          0.94         0.47 o                         
  -2   4  18         56.77         56.47         1.60 o                         
  -1   4  18         37.19         34.48         0.56 o                         
   0   4  18         41.72         43.88         1.25 o                         
   1   4  18        276.80        300.72         3.78 o                         
   2   4  18         21.06         21.96         1.20 o                         
   3   4  18          1.65          2.44         0.67 o                         
   4   4  18          0.09          0.29         0.68 o                         
  -3   5  18         13.18         11.24         0.85 o                         
  -2   5  18          0.45          0.72         0.50 o                         
  -1   5  18          0.25          0.35         0.48 o                         
   0   5  18          3.94          4.17         0.64 o                         
   1   5  18         46.41         47.20         0.78 o                         
   2   5  18          4.49          5.64         1.10 o                         
   3   5  18          0.13          1.35         0.83 o                         
  -3   6  18         11.31         10.24         1.29 o                         
  -2   6  18          0.49          0.40         0.50 o                         
  -1   6  18          0.16          0.91         0.56 o                         
   0   6  18          4.07          4.27         0.65 o                         
   1   6  18          9.75          8.09         0.75 o                         
   2   6  18          8.77          8.20         0.76 o                         
  -1   7  18          0.17          0.28         0.57 o                         
   0   7  18          1.95          1.42         0.51 o                         
   1   7  18          3.70          3.81         1.05 o                         
  -5   0  19          1.15         -0.06         1.01 o                         
  -3   0  19        139.79        144.84         1.51 o                         
  -1   0  19        372.46        348.27        13.43 o                         
   1   0  19          0.30          0.03         0.74 o                         
   3   0  19          0.06         -0.05         0.74 o                         
   5   0  19          1.14          0.57         0.94 o                         
  -5   1  19          0.03          0.58         0.45 o                         
  -4   1  19         11.43         10.77         0.68 o                         
  -3   1  19        114.69        123.54         2.64 o                         
  -2   1  19        302.85        318.27         4.31 o                         
  -1   1  19          0.05         -0.14         0.39 o                         
   0   1  19        126.50        117.60         2.35 o                         
   1   1  19        131.72        138.11         1.98 o                         
   2   1  19         26.02         23.85         0.75 o                         
   3   1  19          1.59          1.42         0.52 o                         
   4   1  19          0.48          0.63         0.61 o                         
   5   1  19          5.05          5.10         0.68 o                         
  -5   2  19          1.16          1.89         0.61 o                         
  -4   2  19          1.62          1.33         0.48 o                         
  -3   2  19        175.22        167.24         3.21 o                         
  -2   2  19         12.68         11.30         0.50 o                         
  -1   2  19          6.70         10.86         0.46 o                         
   0   2  19         56.36         71.94         1.36 o                         
   1   2  19         42.49         41.69         1.98 o                         
   2   2  19          0.01          0.57         0.72 o                         
   3   2  19         13.41         16.06         0.85 o                         
   4   2  19          1.54          1.89         0.67 o                         
  -4   3  19          0.01          0.15         0.57 o                         
  -3   3  19          1.93          2.33         0.48 o                         
  -2   3  19         32.55         35.73         0.70 o                         
  -1   3  19         28.12         29.50         0.97 o                         
   0   3  19         50.76         51.87         1.36 o                         
   1   3  19          2.95          3.99         0.71 o                         
   2   3  19        151.25        159.15         1.33 o                         
   3   3  19          6.92          4.87         0.67 o                         
   4   3  19         18.05         18.34         1.55 o                         
  -4   4  19          1.15          0.98         0.67 o                         
  -3   4  19          3.47          3.82         0.49 o                         
  -2   4  19          3.23          3.40         0.48 o                         
  -1   4  19         10.48         11.19         0.56 o                         
   0   4  19         23.22         25.47         1.01 o                         
   1   4  19          4.75          4.52         0.65 o                         
   2   4  19         23.54         27.00         0.74 o                         
   3   4  19          1.18          2.80         0.81 o                         
   4   4  19          0.21          0.67         0.72 o                         
  -3   5  19          1.35          2.00         0.53 o                         
  -2   5  19         10.57         10.54         0.88 o                         
  -1   5  19          7.48          7.07         1.08 o                         
   0   5  19         53.35         56.53         1.42 o                         
   1   5  19          8.44          9.34         0.80 o                         
   2   5  19          3.06          3.54         0.65 o                         
   3   5  19          0.44          0.44         0.65 o                         
  -2   6  19          0.30          0.24         0.58 o                         
  -1   6  19         11.86         13.03         0.59 o                         
   0   6  19         17.73         18.37         0.99 o                         
   1   6  19         86.45         85.27         8.53 o                         
   2   6  19          2.92          2.48         0.86 o                         
  -1   7  19          2.45          1.46         0.89 o                         
   0   7  19          0.20         -0.46         0.64 o                         
   1   7  19          0.05         -0.16         1.22 o                         
  -4   0  20          9.02          9.86         0.67 o                         
  -2   0  20       1637.64       1361.14       381.42 o                         
   0   0  20         65.58         65.41         1.62 o                         
   2   0  20        162.37        165.76         3.28 o                         
   4   0  20          0.04          0.14         0.84 o                         
  -5   1  20          1.86          1.19         0.47 o                         
  -4   1  20         14.71         15.67         1.16 o                         
  -3   1  20          3.84          4.25         0.45 o                         
  -2   1  20         81.20         73.26         1.79 o                         
  -1   1  20        182.40        175.04         1.36 o                         
   0   1  20         45.22         45.61         0.74 o                         
   1   1  20         14.80         15.12         0.69 o                         
   2   1  20          1.34          1.00         0.56 o                         
   3   1  20          5.07          4.90         0.55 o                         
   4   1  20          5.48          4.82         0.64 o                         
   5   1  20          1.22          1.20         0.68 o                         
  -4   2  20          5.52          6.17         0.51 o                         
  -3   2  20          0.00          1.04         0.39 o                         
  -2   2  20          1.39          2.47         0.50 o                         
  -1   2  20         27.21         22.26         0.53 o                         
   0   2  20         23.60         24.04         1.70 o                         
   1   2  20        202.25        208.02         8.21 o                         
   2   2  20          8.20         11.00         1.13 o                         
   3   2  20          0.02          0.68         0.72 o                         
   4   2  20          7.23          6.80         0.70 o                         
  -4   3  20          0.67          1.55         0.58 o                         
  -3   3  20          0.01          0.45         0.39 o                         
  -2   3  20         98.59         95.79         1.43 o                         
  -1   3  20         32.51         26.55         0.59 o                         
   0   3  20          7.64          8.99         0.48 o                         
   1   3  20         69.02         69.56         2.51 o                         
   2   3  20        169.77        185.11         4.65 o                         
   3   3  20          0.04         -0.24         0.68 o                         
   4   3  20          9.08          8.43         0.81 o                         
  -4   4  20          0.65          0.42         0.52 o                         
  -3   4  20          1.28          1.46         0.48 o                         
  -2   4  20         17.34         12.57         0.54 o                         
  -1   4  20          1.87          3.00         0.46 o                         
   0   4  20         18.86         17.75         0.55 o                         
   1   4  20         50.75         60.50         1.68 o                         
   2   4  20          3.03          2.64         0.64 o                         
   3   4  20          0.01          0.28         0.54 o                         
   4   4  20          0.84          1.50         0.71 o                         
  -3   5  20         14.12         17.61         1.72 o                         
  -2   5  20          0.51          0.50         0.49 o                         
  -1   5  20          3.03          3.79         0.56 o                         
   0   5  20          2.43          3.59         0.55 o                         
   1   5  20          2.70          4.25         0.78 o                         
   2   5  20          0.57          0.55         0.62 o                         
   3   5  20          0.09         -0.34         0.81 o                         
  -2   6  20          0.11          0.87         0.58 o                         
  -1   6  20          0.54          0.28         0.58 o                         
   0   6  20         13.32         12.66         1.03 o                         
   1   6  20         20.68         13.47         4.75 o                         
   2   6  20          8.22          7.88         0.90 o                         
   0   7  20          2.97          1.96         0.97 o                         
  -5   0  21         10.41         11.86         0.82 o                         
  -3   0  21         15.94         12.27         5.61 o                         
  -1   0  21        100.64        101.67         3.58 o                         
   1   0  21        131.41        144.69         1.41 o                         
   3   0  21          2.53          3.65         0.77 o                         
  -5   1  21          1.48          1.25         0.51 o                         
  -4   1  21          6.68          6.91         0.51 o                         
  -3   1  21         91.69         88.37         5.69 o                         
  -2   1  21          0.13          0.76         0.42 o                         
  -1   1  21          0.11          0.41         0.43 o                         
   0   1  21         50.87         48.45         1.22 o                         
   1   1  21         48.83         52.83         0.72 o                         
   2   1  21          3.37          3.37         0.57 o                         
   3   1  21          0.44          0.54         0.59 o                         
   4   1  21          1.02          1.77         0.59 o                         
  -4   2  21          0.79          0.72         0.50 o                         
  -3   2  21          0.00          0.41         0.42 o                         
  -2   2  21          1.95          1.69         0.51 o                         
  -1   2  21         17.21         17.46         0.53 o                         
   0   2  21          4.28          4.44         0.47 o                         
   1   2  21         42.32         34.85         1.23 o                         
   2   2  21         13.42         13.08         0.81 o                         
   3   2  21          6.29          5.16         1.25 o                         
   4   2  21          0.23          0.50         0.62 o                         
  -4   3  21          1.87          2.31         0.51 o                         
  -3   3  21          0.00          0.55         0.40 o                         
  -2   3  21         10.16          6.80         0.80 o                         
  -1   3  21          8.15          5.88         0.48 o                         
   0   3  21         97.34         90.65         2.23 o                         
   1   3  21        145.71        161.20         1.21 o                         
   2   3  21         72.87         79.29         1.09 o                         
   3   3  21         36.86         37.85         1.72 o                         
   4   3  21          2.09          1.76         0.88 o                         
  -4   4  21          0.22          0.25         0.62 o                         
  -3   4  21          0.85          1.07         0.50 o                         
  -2   4  21         71.14         68.71         1.90 o                         
  -1   4  21          5.37          4.18         0.53 o                         
   0   4  21         34.20         29.62         3.86 o                         
   1   4  21          1.69          0.44         0.59 o                         
   2   4  21         90.66        103.48         6.36 o                         
   3   4  21          0.01          0.36         0.80 o                         
   4   4  21          1.70          2.65         1.65 o                         
  -3   5  21          0.03          0.24         0.68 o                         
  -2   5  21          1.86          1.97         0.65 o                         
  -1   5  21          4.99          4.23         0.61 o                         
   0   5  21          0.63          0.90         0.60 o                         
   1   5  21          0.05         -0.05         0.62 o                         
   2   5  21          9.78         10.76         0.81 o                         
   3   5  21          0.02          0.53         0.60 o                         
  -2   6  21          0.09          0.34         0.59 o                         
  -1   6  21          0.82          0.91         0.52 o                         
   0   6  21          3.07          1.44         0.74 o                         
   1   6  21         13.28         13.31         0.91 o                         
   2   6  21          1.70          1.75         0.63 o                         
  -4   0  22         37.82         35.73         4.98 o                         
  -2   0  22        773.86        772.85        41.39 o                         
   0   0  22         14.22         12.30         0.74 o                         
   2   0  22        158.27        172.16         5.87 o                         
   4   0  22          0.11          0.21         0.85 o                         
  -4   1  22          0.80          0.90         0.50 o                         
  -3   1  22         11.22         10.38         0.67 o                         
  -2   1  22        368.39        385.97         5.55 o                         
  -1   1  22         48.54         51.10         0.65 o                         
   0   1  22          6.41          6.60         0.51 o                         
   1   1  22         76.09         78.98         1.13 o                         
   2   1  22         20.88         21.22         0.67 o                         
   3   1  22          1.09          1.40         0.60 o                         
   4   1  22          0.45          0.63         0.64 o                         
  -4   2  22          0.00          0.78         0.48 o                         
  -3   2  22          0.10          0.42         0.46 o                         
  -2   2  22          1.00          0.94         0.41 o                         
  -1   2  22        196.69        174.50        23.60 o                         
   0   2  22          0.70          0.61         0.50 o                         
   1   2  22          9.45          9.09         0.60 o                         
   2   2  22          1.23          1.12         0.53 o                         
   3   2  22         26.96         30.34         0.94 o                         
   4   2  22          1.36          1.27         1.00 o                         
  -4   3  22          0.00         -0.07         0.47 o                         
  -3   3  22         25.62         24.41         2.28 o                         
  -2   3  22         46.99         35.81         0.57 o                         
  -1   3  22          9.87         10.07         0.73 o                         
   0   3  22         33.20         31.18         0.61 o                         
   1   3  22          9.71          7.36         0.78 o                         
   2   3  22         47.34         43.98         1.82 o                         
   3   3  22          4.08          3.76         0.83 o                         
   4   3  22          0.12          0.72         0.63 o                         
  -4   4  22          2.91          0.68         0.62 o                         
  -3   4  22          0.39          1.45         0.50 o                         
  -2   4  22         12.20         10.47         0.52 o                         
  -1   4  22          3.29          2.41         0.47 o                         
   0   4  22         16.00         16.93         0.64 o                         
   1   4  22          2.74          4.46         1.23 o                         
   2   4  22         24.01         25.00         0.88 o                         
   3   4  22          0.95          1.73         0.81 o                         
  -3   5  22          4.15          3.21         0.84 o                         
  -2   5  22          1.35          0.76         0.50 o                         
  -1   5  22          1.81          1.11         0.50 o                         
   0   5  22          1.25          1.98         0.61 o                         
   1   5  22         37.54         30.58         9.12 o                         
   2   5  22          0.67          0.44         0.70 o                         
   3   5  22          1.45          1.13         0.88 o                         
  -2   6  22          0.18          0.87         0.61 o                         
  -1   6  22          3.38          2.71         0.50 o                         
   0   6  22          1.67          1.30         0.56 o                         
   1   6  22          2.43          2.43         2.09 o                         
   2   6  22          0.73          0.27         0.90 o                         
  -3   0  23        132.24        139.48         1.41 o                         
  -1   0  23        654.99        631.11        21.96 o                         
   1   0  23         17.07         16.75         0.80 o                         
   3   0  23          0.43          0.79         0.77 o                         
  -4   1  23          0.10          0.42         0.48 o                         
  -3   1  23          3.85          3.34         0.44 o                         
  -2   1  23        138.72        148.71         2.09 o                         
  -1   1  23        128.37        131.29         2.23 o                         
   0   1  23          2.69          2.57         0.43 o                         
   1   1  23         33.97         34.45         0.66 o                         
   2   1  23         41.34         42.79         0.78 o                         
   3   1  23          4.41          3.85         0.61 o                         
   4   1  23          3.07          3.03         0.67 o                         
  -4   2  23          3.54          3.71         0.52 o                         
  -3   2  23         18.30         16.41         0.60 o                         
  -2   2  23         13.06         13.02         0.54 o                         
  -1   2  23          1.25          2.37         0.41 o                         
   0   2  23         29.80         34.06         0.83 o                         
   1   2  23         78.84         77.75         3.17 o                         
   2   2  23         78.04         87.09         3.94 o                         
   3   2  23         40.52         45.06         1.45 o                         
   4   2  23          1.02          1.93         0.83 o                         
  -4   3  23          0.19          0.96         0.59 o                         
  -3   3  23          0.06          0.86         0.58 o                         
  -2   3  23         16.39         13.48         0.51 o                         
  -1   3  23         41.70         35.48         0.95 o                         
   0   3  23          0.73          1.05         0.55 o                         
   1   3  23         32.55         36.20         0.80 o                         
   2   3  23         88.37         73.33        21.46 o                         
   3   3  23          0.10          0.98         0.79 o                         
   4   3  23          0.07          0.80         1.27 o                         
  -3   4  23          1.01          1.37         0.51 o                         
  -2   4  23          3.84          4.87         0.51 o                         
  -1   4  23         39.44         35.47         0.60 o                         
   0   4  23          0.01          0.64         0.58 o                         
   1   4  23          7.20          6.45         0.80 o                         
   2   4  23          5.18          5.67         0.69 o                         
   3   4  23          1.58          1.66         0.65 o                         
  -3   5  23          1.62          2.37         0.61 o                         
  -2   5  23          1.96          1.19         0.52 o                         
  -1   5  23          0.61          1.12         0.49 o                         
   0   5  23          2.28          2.63         0.64 o                         
   1   5  23          0.72          2.14         1.29 o                         
   2   5  23          0.01          1.04         0.80 o                         
   3   5  23          1.74          1.20         0.97 o                         
  -2   6  23         11.00          9.57         0.70 o                         
  -1   6  23          3.76          4.31         0.57 o                         
   0   6  23          3.97          4.41         0.77 o                         
   1   6  23          8.96          7.08         1.76 o                         
   2   6  23          0.25          0.40         1.22 o                         
  -4   0  24          0.01          0.95         0.66 o                         
  -2   0  24        132.90        133.50        12.30 o                         
   0   0  24         50.71         45.38         0.93 o                         
   2   0  24         59.37         63.80         1.16 o                         
   4   0  24          0.56          1.20         0.94 o                         
  -4   1  24          2.96          3.93         0.80 o                         
  -3   1  24         14.35         15.27         2.34 o                         
  -2   1  24         41.04         43.60         0.64 o                         
  -1   1  24        109.63        109.88         1.65 o                         
   0   1  24          5.38          4.97         0.44 o                         
   1   1  24          0.88          0.80         0.47 o                         
   2   1  24         58.66         59.17         0.85 o                         
   3   1  24          9.95         11.25         0.69 o                         
   4   1  24          0.15          0.60         0.66 o                         
  -4   2  24          0.17          0.15         0.47 o                         
  -3   2  24          2.87          2.70         0.63 o                         
  -2   2  24         85.99         73.98         6.03 o                         
  -1   2  24         11.65         13.41         0.54 o                         
   0   2  24          1.65          2.74         0.47 o                         
   1   2  24          3.92          4.19         0.63 o                         
   2   2  24         52.35         56.29         1.35 o                         
   3   2  24         24.08         24.27         0.88 o                         
   4   2  24          6.96          4.20         0.91 o                         
  -4   3  24          5.81          4.19         1.29 o                         
  -3   3  24         11.78         12.67         2.39 o                         
  -2   3  24          1.08          2.23         0.53 o                         
  -1   3  24        136.39        129.18        10.15 o                         
   0   3  24          6.90          6.96         0.51 o                         
   1   3  24          0.77         -0.15         0.76 o                         
   2   3  24          4.33          5.10         0.64 o                         
   3   3  24         53.29         52.85         1.41 o                         
   4   3  24          0.00          0.04         0.73 o                         
  -3   4  24          0.02          0.95         0.47 o                         
  -2   4  24         25.10         25.98         1.37 o                         
  -1   4  24          5.02          4.49         0.50 o                         
   0   4  24         11.24         12.06         0.63 o                         
   1   4  24          2.30          1.71         0.76 o                         
   2   4  24          6.71          7.05         0.68 o                         
   3   4  24          0.00          0.97         0.85 o                         
  -3   5  24          2.99          4.26         0.57 o                         
  -2   5  24          0.20          0.82         0.57 o                         
  -1   5  24          4.61          4.10         0.49 o                         
   0   5  24          0.29          0.35         0.54 o                         
   1   5  24         37.30         37.30         1.06 o                         
   2   5  24          0.16          0.20         0.66 o                         
  -1   6  24          2.64          2.63         0.58 o                         
   0   6  24          0.96          0.96         0.60 o                         
   1   6  24          1.25          1.37         0.78 o                         
  -3   0  25          0.12          1.43         0.75 o                         
  -1   0  25       1529.19       1598.41        22.86 o                         
   1   0  25          0.15          0.77         0.71 o                         
   3   0  25         81.22         80.45         1.33 o                         
  -4   1  25          0.08          0.12         0.50 o                         
  -3   1  25         42.62         45.00         2.05 o                         
  -2   1  25        125.62        133.07         2.80 o                         
  -1   1  25        159.76        162.26         4.38 o                         
   0   1  25        149.78        148.52         6.49 o                         
   1   1  25         24.46         25.79         0.65 o                         
   2   1  25          3.18          2.80         0.60 o                         
   3   1  25         18.51         19.37         0.90 o                         
   4   1  25          0.77          1.43         0.69 o                         
  -4   2  25          0.19          0.90         0.58 o                         
  -3   2  25          0.00          0.76         0.55 o                         
  -2   2  25         49.10         48.07         0.69 o                         
  -1   2  25          1.39          1.08         0.50 o                         
   0   2  25         17.24         17.75         0.58 o                         
   1   2  25          5.98          6.01         0.57 o                         
   2   2  25          4.14          4.01         0.66 o                         
   3   2  25          4.64          3.72         0.69 o                         
   4   2  25          1.90          2.12         0.87 o                         
  -4   3  25          0.51          0.74         0.55 o                         
  -3   3  25          0.08          0.28         0.50 o                         
  -2   3  25         12.19          9.91         0.74 o                         
  -1   3  25         31.60         26.70         0.94 o                         
   0   3  25         96.59         88.51         3.14 o                         
   1   3  25          3.33          3.33         0.66 o                         
   2   3  25          1.68          2.10         0.81 o                         
   3   3  25         19.56         20.88         3.25 o                         
   4   3  25          0.00          1.16         1.25 o                         
  -3   4  25          1.06          1.93         0.52 o                         
  -2   4  25          0.19          0.92         0.56 o                         
  -1   4  25         30.28         27.08         2.17 o                         
   0   4  25          8.96          8.95         0.65 o                         
   1   4  25          5.61          6.98         2.07 o                         
   2   4  25         53.51         62.46         1.76 o                         
   3   4  25          6.47          5.37         0.76 o                         
  -2   5  25          3.05          2.95         0.59 o                         
  -1   5  25          0.95          0.89         0.51 o                         
   0   5  25          5.09          5.89         0.60 o                         
   1   5  25          2.31          3.11         0.89 o                         
   2   5  25          0.02          0.70         0.89 o                         
  -1   6  25          1.77          1.32         0.56 o                         
   0   6  25          0.20          0.66         0.63 o                         
   1   6  25          0.01          0.59         0.74 o                         
  -4   0  26         47.05         52.66        28.66 o                         
  -2   0  26         10.22         10.09         0.76 o                         
   0   0  26          4.41          4.28         0.75 o                         
   2   0  26        114.95        116.79         3.45 o                         
   4   0  26          0.00          0.78         0.90 o                         
  -4   1  26          2.02          1.41         0.44 o                         
  -3   1  26          1.59          0.71         0.53 o                         
  -2   1  26         11.54         13.05         0.50 o                         
  -1   1  26         25.84         25.17         1.57 o                         
   0   1  26         38.44         43.31         0.98 o                         
   1   1  26          0.85          1.14         0.51 o                         
   2   1  26          0.13          0.05         0.59 o                         
   3   1  26          8.74          9.74         0.71 o                         
   4   1  26          6.78          6.46         0.73 o                         
  -4   2  26          0.00          0.68         0.49 o                         
  -3   2  26          1.41          1.80         0.55 o                         
  -2   2  26          0.74          0.19         0.44 o                         
  -1   2  26          0.30          0.57         0.44 o                         
   0   2  26        104.08        104.74         0.97 o                         
   1   2  26         13.94         15.02         0.69 o                         
   2   2  26          0.41          0.72         0.74 o                         
   3   2  26          1.75          1.90         0.79 o                         
   4   2  26          2.85          2.47         0.89 o                         
  -4   3  26          0.21         -1.27         1.27 o                         
  -3   3  26          6.57          8.75         0.82 o                         
  -2   3  26          0.01          0.28         0.53 o                         
  -1   3  26         22.86         20.40         1.97 o                         
   0   3  26          7.76          7.61         0.55 o                         
   1   3  26          2.77          2.75         0.75 o                         
   2   3  26         20.15         19.48         1.02 o                         
   3   3  26          6.03          6.23         0.99 o                         
  -3   4  26          0.32          1.01         0.59 o                         
  -2   4  26          1.83          2.75         0.46 o                         
  -1   4  26          4.65          4.54         0.57 o                         
   0   4  26          1.25          1.81         0.46 o                         
   1   4  26          1.24          1.28         0.75 o                         
   2   4  26          3.10          4.02         0.83 o                         
   3   4  26         19.26         13.73         0.81 o                         
  -2   5  26          0.02          0.83         0.48 o                         
  -1   5  26          0.80          1.12         0.60 o                         
   0   5  26          0.04          0.65         0.58 o                         
   1   5  26          1.62          1.00         0.71 o                         
   2   5  26          0.05          0.45         1.20 o                         
  -1   6  26          1.29          0.45         0.87 o                         
   0   6  26          6.02          6.08         0.68 o                         
  -3   0  27          0.18          0.38         0.73 o                         
  -1   0  27        103.48        110.46         1.45 o                         
   1   0  27         41.24         43.50         1.02 o                         
   3   0  27         43.33         41.09         2.54 o                         
  -4   1  27          8.26          7.14         1.49 o                         
  -3   1  27          0.02          0.56         0.54 o                         
  -2   1  27          3.54          3.87         0.52 o                         
  -1   1  27        105.84        106.36         1.93 o                         
   0   1  27         31.10         33.34         0.85 o                         
   1   1  27          5.35          5.50         0.56 o                         
   2   1  27          3.44          4.07         0.61 o                         
   3   1  27          0.08          0.32         0.67 o                         
   4   1  27          8.21          7.06         0.92 o                         
  -4   2  27          0.27          0.65         0.50 o                         
  -3   2  27          3.48          3.44         0.88 o                         
  -2   2  27          0.63          2.00         0.56 o                         
  -1   2  27         19.47         16.98         0.99 o                         
   0   2  27         46.30         41.26         0.71 o                         
   1   2  27         16.08         16.67         0.75 o                         
   2   2  27          8.01          7.24         0.81 o                         
   3   2  27         10.65         12.06         0.76 o                         
   4   2  27          4.47          3.69         0.91 o                         
  -3   3  27         22.48         23.75         1.22 o                         
  -2   3  27         29.11         25.25         1.84 o                         
  -1   3  27        124.00        127.77         3.27 o                         
   0   3  27         12.83         12.72         0.75 o                         
   1   3  27          0.23          1.18         1.07 o                         
   2   3  27          0.10          0.11         0.65 o                         
   3   3  27          1.50          1.74         0.75 o                         
  -3   4  27          7.15          5.78         0.54 o                         
  -2   4  27          0.48          0.85         0.50 o                         
  -1   4  27          0.00         -0.41         0.50 o                         
   0   4  27          1.78          1.60         0.49 o                         
   1   4  27          4.09          5.14         0.79 o                         
   2   4  27          0.71         -0.12         0.67 o                         
   3   4  27          0.00         -0.01         0.89 o                         
  -2   5  27          0.06          0.72         0.61 o                         
  -1   5  27          0.00          0.86         0.62 o                         
   0   5  27          0.16         -0.16         0.59 o                         
   1   5  27          1.12          1.41         0.68 o                         
   2   5  27          0.70          1.06         0.75 o                         
  -4   0  28          0.10          0.79         0.59 o                         
  -2   0  28         49.88         52.98         1.49 o                         
   0   0  28         33.47         33.85         1.10 o                         
   2   0  28         13.59         14.83         0.98 o                         
   4   0  28          3.44          4.62         1.12 o                         
  -4   1  28         34.03         32.03         5.29 o                         
  -3   1  28          2.52          3.34         0.50 o                         
  -2   1  28         17.74         18.24         0.49 o                         
  -1   1  28         11.38          9.78         0.58 o                         
   0   1  28        182.33        201.13         3.80 o                         
   1   1  28         21.37         19.24         1.07 o                         
   2   1  28          0.57          1.42         0.59 o                         
   3   1  28         13.01         11.20         0.74 o                         
   4   1  28          0.97          1.17         0.73 o                         
  -4   2  28          3.09          1.59         1.74 o                         
  -3   2  28          2.28          4.17         0.67 o                         
  -2   2  28          8.39         10.13         0.56 o                         
  -1   2  28          3.25          3.21         0.45 o                         
   0   2  28        127.62        126.33         1.50 o                         
   1   2  28          4.12          4.28         0.55 o                         
   2   2  28          6.81          7.29         0.82 o                         
   3   2  28         13.77         13.99         1.10 o                         
  -3   3  28          2.17          2.38         0.51 o                         
  -2   3  28          8.78          8.15         1.12 o                         
  -1   3  28         22.57         24.72         1.09 o                         
   0   3  28         17.92         16.68         0.62 o                         
   1   3  28         12.53         13.99         0.82 o                         
   2   3  28          0.07          1.10         0.63 o                         
   3   3  28         24.04         19.58         1.28 o                         
  -3   4  28          0.66          0.90         0.55 o                         
  -2   4  28          0.02          0.35         0.58 o                         
  -1   4  28          2.52          2.23         0.52 o                         
   0   4  28          0.15          0.34         0.64 o                         
   1   4  28          0.22         -0.16         0.62 o                         
   2   4  28          5.28          4.59         1.40 o                         
  -2   5  28          0.28         -0.05         0.55 o                         
  -1   5  28          1.52          1.95         0.54 o                         
   0   5  28          0.00          0.20         0.53 o                         
   1   5  28          0.01          0.45         0.66 o                         
   2   5  28          0.22          0.27         1.25 o                         
  -3   0  29         22.89         21.68         1.96 o                         
  -1   0  29        302.96        337.97        19.40 o                         
   1   0  29         29.76         30.92         1.20 o                         
   3   0  29          0.92          1.00         1.02 o                         
  -4   1  29          7.45          6.00         1.33 o                         
  -3   1  29         20.43         24.09         2.16 o                         
  -2   1  29          2.71          3.62         0.47 o                         
  -1   1  29          2.68          2.86         0.53 o                         
   0   1  29         92.09        104.43         2.21 o                         
   1   1  29         20.66         21.60         0.68 o                         
   2   1  29         13.03         11.83         0.67 o                         
   3   1  29          7.79          7.99         0.74 o                         
  -3   2  29          0.39         -0.09         0.66 o                         
  -2   2  29         12.12         13.25         1.24 o                         
  -1   2  29         13.81         14.48         0.57 o                         
   0   2  29          0.79          1.38         0.55 o                         
   1   2  29         32.81         38.90         1.03 o                         
   2   2  29          0.48          0.64         0.78 o                         
   3   2  29          5.02          2.90         0.85 o                         
  -3   3  29         15.16         14.58         1.21 o                         
  -2   3  29          6.89          7.78         0.77 o                         
  -1   3  29          0.00          0.84         0.46 o                         
   0   3  29         26.43         27.99         0.61 o                         
   1   3  29          0.00         -0.25         0.65 o                         
   2   3  29          0.13         -0.23         0.83 o                         
   3   3  29          5.34          4.95         0.95 o                         
  -2   4  29          6.67          7.26         0.52 o                         
  -1   4  29         28.37         23.92         1.10 o                         
   0   4  29         15.10         15.79         0.74 o                         
   1   4  29          0.00         -0.67         0.67 o                         
   2   4  29          1.25          1.22         0.61 o                         
  -1   5  29          2.18          2.11         0.65 o                         
   0   5  29          2.76          1.88         0.58 o                         
   1   5  29          0.90          1.19         0.78 o                         
  -2   0  30          7.65          7.72         0.65 o                         
   0   0  30        612.18        646.73        19.18 o                         
   2   0  30         16.01         15.48         0.99 o                         
  -3   1  30          5.10          3.99         1.27 o                         
  -2   1  30         20.33         21.17         0.61 o                         
  -1   1  30         38.15         39.26         6.23 o                         
   0   1  30         72.60         74.08         0.84 o                         
   1   1  30          5.71          7.09         0.58 o                         
   2   1  30          3.17          3.46         0.62 o                         
   3   1  30          4.46          3.99         0.75 o                         
  -3   2  30         22.21         27.08         4.10 o                         
  -2   2  30          0.64          1.34         0.53 o                         
  -1   2  30          9.72          9.36         0.58 o                         
   0   2  30          0.31          0.47         0.48 o                         
   1   2  30         18.65         22.16         1.15 o                         
   2   2  30          1.78          2.64         1.36 o                         
   3   2  30          0.66          1.37         0.85 o                         
  -3   3  30          0.42          0.48         0.61 o                         
  -2   3  30          2.00          1.78         0.57 o                         
  -1   3  30          0.01          1.02         0.49 o                         
   0   3  30          4.81          3.98         0.67 o                         
   1   3  30          3.84          3.76         0.66 o                         
   2   3  30          0.01         -0.67         1.10 o                         
   3   3  30          0.24          0.81         0.69 o                         
  -2   4  30          0.46          1.04         0.53 o                         
  -1   4  30          7.66          6.21         0.55 o                         
   0   4  30         24.93         21.03         0.72 o                         
   1   4  30          2.00          2.11         0.82 o                         
   2   4  30          4.19          3.67         0.74 o                         
  -1   5  30          0.07          0.40         0.56 o                         
   0   5  30          6.11          6.75         1.15 o                         
   1   5  30         12.40         11.81         0.97 o                         
  -3   0  31         21.23         22.87        12.58 o                         
  -1   0  31         10.34         11.29         0.68 o                         
   1   0  31          4.13          4.03         0.81 o                         
   3   0  31          0.02          0.35         0.86 o                         
  -3   1  31          1.74          1.82         0.58 o                         
  -2   1  31          8.43          9.53         0.79 o                         
  -1   1  31          0.24          0.77         0.47 o                         
   0   1  31         54.44         63.25         0.90 o                         
   1   1  31         24.92         23.98         1.84 o                         
   2   1  31         16.38         18.25         0.75 o                         
   3   1  31          1.58          1.28         0.75 o                         
  -3   2  31          1.13          1.02         0.69 o                         
  -2   2  31         10.38         12.35         0.70 o                         
  -1   2  31          0.12          0.46         0.48 o                         
   0   2  31          0.46          0.75         0.58 o                         
   1   2  31         73.07         76.20         5.13 o                         
   2   2  31          0.65          0.91         0.64 o                         
   3   2  31          2.34          2.47         0.88 o                         
  -3   3  31          4.15          5.17         1.06 o                         
  -2   3  31         12.46         11.27         0.62 o                         
  -1   3  31          6.19          7.02         0.74 o                         
   0   3  31          3.11          2.98         0.57 o                         
   1   3  31         13.72         16.75         0.88 o                         
   2   3  31          2.85          4.10         1.37 o                         
  -2   4  31          5.44          4.57         0.58 o                         
  -1   4  31          0.54          1.14         0.64 o                         
   0   4  31          8.98          9.00         0.74 o                         
   1   4  31          0.17         -0.51         0.85 o                         
   2   4  31          0.08          0.15         0.60 o                         
   0   5  31          1.71          1.12         0.88 o                         
  -2   0  32          1.57          2.62         0.65 o                         
   0   0  32          3.65          2.72         0.75 o                         
   2   0  32          9.86         11.75         0.97 o                         
  -3   1  32         14.71         18.49         2.12 o                         
  -2   1  32          4.64          3.44         1.27 o                         
  -1   1  32          2.23          2.37         0.52 o                         
   0   1  32         24.03         26.94         1.36 o                         
   1   1  32         82.91         81.56         1.01 o                         
   2   1  32          0.08          0.83         0.66 o                         
   3   1  32          0.09          0.24         0.77 o                         
  -3   2  32         32.33         37.12         5.44 o                         
  -2   2  32          0.01          0.79         0.55 o                         
  -1   2  32          4.25          3.23         0.76 o                         
   0   2  32          9.33         10.19         0.62 o                         
   1   2  32          0.06          0.34         0.64 o                         
   2   2  32          0.17          0.08         0.64 o                         
   3   2  32          0.45          0.18         0.89 o                         
  -2   3  32          1.51          1.56         0.44 o                         
  -1   3  32          2.22          2.17         0.51 o                         
   0   3  32         27.33         25.10         2.59 o                         
   1   3  32          0.41          0.47         0.77 o                         
   2   3  32          0.30          0.23         0.70 o                         
  -2   4  32         14.52         10.60         1.18 o                         
  -1   4  32          3.30          3.12         0.63 o                         
   0   4  32          0.68          1.48         0.70 o                         
   1   4  32          0.52          0.21         0.86 o                         
  -3   0  33          1.35          2.61         0.86 o                         
  -1   0  33         48.70         54.30         1.01 o                         
   1   0  33         52.94         61.15         4.18 o                         
   3   0  33          1.08          0.55         1.15 o                         
  -3   1  33         11.36         13.66         5.07 o                         
  -2   1  33          0.85          2.36         0.88 o                         
  -1   1  33          0.21          0.32         0.53 o                         
   0   1  33         27.61         28.54         0.75 o                         
   1   1  33         90.97        100.59         5.22 o                         
   2   1  33          1.19          1.51         0.70 o                         
   3   1  33          0.95          1.05         0.81 o                         
  -3   2  33          4.26          4.56         1.31 o                         
  -2   2  33         15.01         19.56         1.23 o                         
  -1   2  33          2.10          3.59         0.82 o                         
   0   2  33          0.01         -0.11         0.45 o                         
   1   2  33         22.36         18.88         0.93 o                         
   2   2  33          0.02         -0.28         0.83 o                         
  -2   3  33          3.64          2.92         0.60 o                         
  -1   3  33          0.64          1.28         0.60 o                         
   0   3  33          0.68          1.34         0.56 o                         
   1   3  33          0.32         -0.41         0.60 o                         
   2   3  33          1.53          1.54         0.87 o                         
  -1   4  33          0.90          1.14         0.63 o                         
   0   4  33          5.02          3.83         0.58 o                         
   1   4  33          3.04          3.94         0.92 o                         
  -2   0  34          9.62          9.69         1.17 o                         
   0   0  34         32.26         32.85         0.99 o                         
   2   0  34         15.64         12.82         1.13 o                         
  -3   1  34         15.13         14.12         1.19 o                         
  -2   1  34          0.59          0.71         0.67 o                         
  -1   1  34          1.24          1.13         0.55 o                         
   0   1  34          2.45          3.01         0.58 o                         
   1   1  34         41.29         40.32         0.91 o                         
   2   1  34         11.90         10.17         0.79 o                         
  -2   2  34          0.01          0.00         0.44 o                         
  -1   2  34          6.04          5.58         0.64 o                         
   0   2  34          6.49          7.85         0.64 o                         
   1   2  34          0.05          0.55         0.67 o                         
   2   2  34          0.63          0.87         0.85 o                         
  -2   3  34          5.45          4.53         0.61 o                         
  -1   3  34          3.28          2.40         0.61 o                         
   0   3  34         10.04         10.82         0.82 o                         
   1   3  34          0.57          1.85         0.84 o                         
   2   3  34          1.66          2.11         1.25 o                         
  -1   4  34          1.02          0.42         1.22 o                         
   0   4  34          8.14          6.99         1.11 o                         
  -1   0  35          0.01          0.89         1.13 o                         
   1   0  35          6.78          6.04         0.90 o                         
  -2   1  35         14.31         11.71         2.69 o                         
  -1   1  35         11.62         12.07         1.11 o                         
   0   1  35          9.81          8.69         0.57 o                         
   1   1  35         15.45         14.98         0.80 o                         
   2   1  35          0.14          0.52         0.73 o                         
  -2   2  35         21.66         20.91         3.34 o                         
  -1   2  35         10.89         10.43         1.75 o                         
   0   2  35          5.89          6.64         0.71 o                         
   1   2  35         32.40         24.93         1.78 o                         
   2   2  35         18.82         14.13         1.46 o                         
  -1   3  35          1.31          1.27         0.58 o                         
   0   3  35          1.45          1.45         0.52 o                         
   1   3  35          0.03         -0.01         0.96 o                         
  -2   0  36          1.07          1.40         0.72 o                         
   0   0  36         28.87         23.85         1.47 o                         
   2   0  36          0.98          1.08         0.91 o                         
  -2   1  36          2.75          2.62         0.65 o                         
  -1   1  36          6.74          7.60         0.65 o                         
   0   1  36          4.24          3.58         0.59 o                         
   1   1  36         22.44         20.85         1.29 o                         
   2   1  36         10.91         10.59         1.15 o                         
  -2   2  36          1.57          2.20         0.57 o                         
  -1   2  36          0.13          0.71         0.54 o                         
   0   2  36          3.18          2.35         0.56 o                         
   1   2  36         12.28         11.88         1.13 o                         
  -1   3  36          0.01          0.31         0.55 o                         
   0   3  36          0.04          0.10         0.70 o                         
   1   3  36          7.51          5.58         0.94 o                         
  -1   0  37          0.00          1.29         1.13 o                         
   1   0  37          6.10          5.64         1.15 o                         
  -2   1  37          5.67          6.38         0.66 o                         
  -1   1  37          2.45          2.05         0.55 o                         
   0   1  37          1.38          2.11         0.63 o                         
   1   1  37          0.96          0.97         0.64 o                         
  -1   2  37          1.48          1.74         0.56 o                         
   0   2  37          0.72          1.22         0.63 o                         
   1   2  37          6.99          4.44         0.66 o                         
   0   0  38         16.07         20.97         1.00 o                         
  -1   1  38          4.67          4.53         0.58 o                         
   0   1  38          0.00          0.46         0.65 o                         
   1   1  38          0.51          0.57         0.63 o                         
  -1   2  38          0.45          1.54         1.22 o                         
   0   2  38          0.45          0.05         0.58 o                         
  -1   0  39          0.06          0.24         0.88 o                         
   1   0  39          1.82          1.49         1.22 o                         
  -1   1  39          0.81          0.80         1.22 o                         
   0   1  39          0.44          0.82         0.65 o                         
                                                                                
