# Supplementary material for: Crystal structure and Hirshfeld surface analysis of dimethyl 3,3′-{[(1E,2E)-ethane-1,2-diyl­idene]bis(aza­nylyl­idene)}bis­(4-methyl­benzoate)
Source: Acta Crystallogr E Crystallogr Commun. 2022 Mar 1;78(Pt 4):340–5. doi: 10.1107/S2056989022002092 (PMC8983970; doi:10.1107/S2056989022002092)
Supplement: Supplementary file 3 [file e-78-00340-Isup3.cml]

<?xml version="1.0" ?>
<cml>
<molecule id="m1">
  <atomArray>
    <atom id="a1" elementType="C"
          x2="-8.085000038146973" y2="-1.0999662237860939" />
    <atom id="a2" elementType="C"
          x2="-9.418669379195231" y2="-1.8699831643451343" />
    <atom id="a3" elementType="C"
          x2="-9.418669379195231" y2="-3.4100170454632153" />
    <atom id="a4" elementType="C"
          x2="-8.085000038146973" y2="-4.180033986022256" />
    <atom id="a5" elementType="C"
          x2="-6.751330697098714" y2="-3.4100170454632153" />
    <atom id="a6" elementType="C"
          x2="-6.751330697098714" y2="-1.8699831643451343" />
    <atom id="a7" elementType="C"
          x2="9.625" y2="-1.0999662237860939" />
    <atom id="a8" elementType="C"
          x2="8.291330658951741" y2="-1.8699831643451343" />
    <atom id="a9" elementType="C"
          x2="8.291330658951741" y2="-3.4100170454632153" />
    <atom id="a10" elementType="C"
          x2="9.625" y2="-4.180033986022256" />
    <atom id="a11" elementType="C"
          x2="10.958669341048259" y2="-3.4100170454632153" />
    <atom id="a12" elementType="C"
          x2="10.958669341048259" y2="-1.8699831643451343" />
    <atom id="a13" elementType="C"
          x2="-5.662386254071431" y2="-4.498961488490498" />
    <atom id="a14" elementType="N"
          x2="-5.417651575270678" y2="-1.0999831643451343" />
    <atom id="a15" elementType="C"
          x2="-10.507613822222515" y2="-0.7810387213178511" />
    <atom id="a16" elementType="O"
          x2="-10.507613822222515" y2="0.7589612786821489" />
    <atom id="a17" elementType="O"
          x2="-11.99513959470768" y2="-1.1796200507757335" />
    <atom id="a18" elementType="C"
          x2="-12.76513959470768" y2="0.1540590710523022" />
    <atom id="a19" elementType="C"
          x2="-4.083972453442643" y2="-1.8699831643451343" />
    <atom id="a20" elementType="C"
          x2="-2.5964466809574773" y2="-1.4714018348872524" />
    <atom id="a21" elementType="N"
          x2="-1.1089209084723122" y2="-1.8699831643451343" />
    <atom id="a22" elementType="C"
          x2="6.803804886466576" y2="-1.471401834887252" />
    <atom id="a23" elementType="C"
          x2="12.292348462876294" y2="-4.180017045463215" />
    <atom id="a24" elementType="O"
          x2="11.893767133418413" y2="-5.66754281794838" />
    <atom id="a25" elementType="O"
          x2="13.381292905903578" y2="-3.091072602435932" />
    <atom id="a26" elementType="C"
          x2="14.151292905903578" y2="-4.424751724263968" />
  </atomArray>
  <bondArray>
    <bond atomRefs2="a1 a2" order="1" />
    <bond atomRefs2="a1 a6" order="2" />
    <bond atomRefs2="a2 a3" order="2" />
    <bond atomRefs2="a3 a4" order="1" />
    <bond atomRefs2="a4 a5" order="2" />
    <bond atomRefs2="a5 a6" order="1" />
    <bond atomRefs2="a7 a8" order="1" />
    <bond atomRefs2="a7 a12" order="2" />
    <bond atomRefs2="a8 a9" order="2" />
    <bond atomRefs2="a9 a10" order="1" />
    <bond atomRefs2="a10 a11" order="2" />
    <bond atomRefs2="a11 a12" order="1" />
    <bond atomRefs2="a5 a13" order="1" />
    <bond atomRefs2="a6 a14" order="1" />
    <bond atomRefs2="a2 a15" order="1" />
    <bond atomRefs2="a15 a16" order="2" />
    <bond atomRefs2="a15 a17" order="1" />
    <bond atomRefs2="a17 a18" order="1" />
    <bond atomRefs2="a14 a19" order="2" />
    <bond atomRefs2="a19 a20" order="1" />
    <bond atomRefs2="a20 a21" order="2" />
    <bond atomRefs2="a21 a9" order="1" />
    <bond atomRefs2="a8 a22" order="1" />
    <bond atomRefs2="a11 a23" order="1" />
    <bond atomRefs2="a23 a24" order="2" />
    <bond atomRefs2="a23 a25" order="1" />
    <bond atomRefs2="a25 a26" order="1" />
  </bondArray>
</molecule>
</cml>
